# Supplementary material for: Increased inflammation is associated with islet autoimmunity and type 1 diabetes in the Diabetes Autoimmunity Study in the Young (DAISY)
Source: PLoS One. 2017 Apr 5;12(4):e0174840. doi: 10.1371/journal.pone.0174840 (PMC5381877; doi:10.1371/journal.pone.0174840)
Supplement: S1 Dataset — (XLSX) [file pone.0174840.s004.xlsx]

## Sheet: Dataset1
ID_2	Time point	HEIGHT	WEIGHT	Group	Sex	AGE	RACE	SPANISH	HLAGRP	FDR	hIFNa2a	hIL1a	hIL1ra	IFN	IL_17	IL_1Beta	IL_6	IP_10	MCP_1	logIFN	logIL_6	logIP_10	logMCP_1	logIL_17	logIL_1Beta	loghIFNa2a	loghIL1a	loghIL1ra	ifna2a	il1a	il1ra	ifn_gamma	il17	il1beta	IL6	IP10	MCP1	logifna2a	logil1ra	logil1a	logifn_gamma	logil17	logil6	logip10	logmcp1	logil1beta	il6_censored	hIFNa2a_censored	hIL1a_censored
_001	T1	101.6	18.3	AbPos	Male	4.42163	White, Caucasian	No	DR3/4	YES	1	6.35983	8	0.1	1.47	4.56712	3.12989	57.227	386.167	-2.30259	1.141	4.04703	5.95627	0.385262	1.51888	0	1.85	2.07944	0.001	6.35983	0.001	0.0816982	2.20345	4.56712	3.12989	57.227	386.167	-6.90776	-6.90776	1.85	-2.50472	0.790023	1.141	4.04703	5.95627	1.51888	0	1	0
_001	T2	116	23.2	AbPos	Male	6.50787	White, Caucasian	No	DR3/4	YES	1	0.2	8	0.967501	1.47	0.195259	1.03208	75.2826	293.133	-0.0330388	0.0315762	4.32125	5.68063	0.385262	-1.63343	0	-1.60944	2.07944	0.001	0.215711	0.001	0.967501	0.619921	0.195259	1.03208	75.2826	293.133	-6.90776	-6.90776	-1.53382	-0.0330388	-0.478163	0.0315762	4.32125	5.68063	-1.63343	0	1	1
_001	T3	160	54.9	AbPos	Male	13.5277	White, Caucasian	No	DR3/4	YES	1	0.2	8	0.27152	1.47	0.16	2.19275	66.2209	326.791	-1.30372	0.785155	4.193	5.78932	0.385262	-4.03949	0	-1.60944	2.07944	0.001	0.001	0.001	0.27152	0.01	0.0176064	2.19275	66.2209	326.791	-6.90776	-6.90776	-6.90776	-1.30372	-4.60517	0.785155	4.193	5.78932	-4.03949	0	1	1
_001	T4	175.6	82.4	AbPos	Male	18.2697	White, Caucasian	No	DR3/4	YES	1	1.849	8	1.3399	1.47	0.16	1.14786	78.9622	294.11	0.292595	0.137902	4.36897	5.68395	0.385262	-6.90776	0	0.614646	2.07944	0.001	1.849	0.001	1.3399	0.01	0.001	1.14786	78.9622	294.11	-6.90776	-6.90776	0.614646	0.292595	-4.60517	0.137902	4.36897	5.68395	-6.90776	0	1	0
_002	T1	127.2	27.6	T1D	Male	7.90144	White, Caucasian	No	DR4/X	YES	1	1.86942	8	0.1	4.99616	1.56784	2.86075	40.8865	343.23	-2.30259	1.05109	3.7108	5.8384	1.60867	0.449697	0	0.625627	2.07944	0.263822	1.86942	0.001	0.0316485	4.99616	1.56784	2.86075	40.8865	343.23	-1.33248	-6.90776	0.625627	-3.45306	1.60867	1.05109	3.7108	5.8384	0.449697	0	1	0
_002	T2	133.4	32.7	T1D	Male	8.95551	White, Caucasian	No	DR4/X	YES	1	0.2	8	0.295187	4.81883	0.16	2.41855	35.8503	395.022	-1.22014	0.883167	3.57935	5.97894	1.57253	-3.93923	0	-1.60944	2.07944	0.187846	0.195007	0.001	0.295187	4.81883	0.0194632	2.41855	35.8503	395.022	-1.67213	-6.90776	-1.63472	-1.22014	1.57253	0.883167	3.57935	5.97894	-3.93923	0	1	1
_002	T3	144.5	41.8	T1D	Male	10.8693	White, Caucasian	No	DR4/X	YES	1	0.2	8	0.362626	3.16245	0.16	1.72595	43.0061	208.782	-1.01438	0.54578	3.76134	5.34129	1.15135	-3.16627	0	-1.60944	2.07944	0.815413	0.001	0.001	0.362626	3.16245	0.0421605	1.72595	43.0061	208.782	-0.204061	-6.90776	-6.90776	-1.01438	1.15135	0.54578	3.76134	5.34129	-3.16627	0	1	1
_002	T4	164.5	62.1	T1D	Male	13.6756	White, Caucasian	No	DR4/X	YES	1	0.2	8	0.400124	1.47	0.16	3.01162	50.6019	358.655	-0.915981	1.10248	3.92399	5.88236	0.385262	-6.90776	0	-1.60944	2.07944	0.0957287	0.001	0.001	0.400124	0.660237	0.001	3.01162	50.6019	358.655	-2.34624	-6.90776	-6.90776	-0.915981	-0.415157	1.10248	3.92399	5.88236	-6.90776	0	1	1
_003	T1	92.1	12.9	T1D	Female	2.97057	White, Caucasian	No	DR3/4	YES	1	0.2	8	0.1	4.80349	0.16	1.51566	47.4457	381.36	-2.30259	0.415854	3.85959	5.94374	1.56934	-2.42364	0	-1.60944	2.07944	0.462348	0.0942536	0.001	0.0581192	4.80349	0.0885986	1.51566	47.4457	381.36	-0.771437	-6.90776	-2.36177	-2.84526	1.56934	0.415854	3.85959	5.94374	-2.42364	0	1	1
_003	T2	129.6	25.2	T1D	Female	9.39083	White, Caucasian	No	DR3/4	YES	1	0.2	8	2.27315	2.71997	0.837398	7.64581	242.323	445.403	0.821167	2.03416	5.49027	6.09898	1.00062	-0.177456	0	-1.60944	2.07944	0.105247	0.610401	0.001	2.27315	2.71997	0.837398	7.64581	242.323	445.403	-2.25145	-6.90776	-0.49364	0.821167	1.00062	2.03416	5.49027	6.09898	-0.177456	0	1	1
_003	T3	148.7	38.2	T1D	Female	12.8159	White, Caucasian	No	DR3/4	YES	1	0.2	8	0.1	1.47	0.381463	3.69967	68.313	369.202	-2.30259	1.30824	4.2241	5.91134	0.385262	-0.963742	0	-1.60944	2.07944	0.308871	0.001	0.001	0.001	0.76215	0.381463	3.69967	68.313	369.202	-1.17483	-6.90776	-6.90776	-6.90776	-0.271612	1.30824	4.2241	5.91134	-0.963742	0	1	1
_003	T4	157.6	50.1	T1D	Female	14.6749	White, Caucasian	No	DR3/4	YES	1	0.315689	8	0.1	1.47	0.279602	3.08027	54.9268	359.548	-2.30259	1.12502	4.006	5.88485	0.385262	-1.27439	0	-1.153	2.07944	0.163604	0.315689	0.001	0.178663	0.428199	0.279602	3.08027	54.9268	359.548	-1.81031	-6.90776	-1.153	-1.72225	-0.848166	1.12502	4.006	5.88485	-1.27439	0	1	0
_004	T1	97.5	14	AbPos	Male	3.46886	White, Caucasian	No	DR3/X	YES	1	1.29427	8	0.267317	1.47	0.811956	4.23822	58.1644	444.318	-1.31932	1.44414	4.06327	6.09654	0.385262	-0.20831	0	0.257946	2.07944	0.541165	1.29427	0.001	0.267317	1.90579	0.811956	4.23822	58.1644	444.318	-0.614031	-6.90776	0.257946	-1.31932	0.644898	1.44414	4.06327	6.09654	-0.20831	0	1	0
_004	T2	130.8	26.6	AbPos	Male	9.0705	White, Caucasian	No	DR3/X	YES	1	0.2	8	0.921389	1.47	0.16	1.95676	58.9375	389.438	-0.0818725	0.67129	4.07648	5.9647	0.385262	-2.61036	0	-1.60944	2.07944	0.516646	0.001	0.001	0.921389	0.684358	0.0735084	1.95676	58.9375	389.438	-0.660397	-6.90776	-6.90776	-0.0818725	-0.379274	0.67129	4.07648	5.9647	-2.61036	0	1	1
_004	T3	143.8	29.6	AbPos	Male	10.6119	White, Caucasian	No	DR3/X	YES	1	0.2	8	0.1	1.47	0.16	1.18563	36.9073	292.953	-2.30259	0.170272	3.60841	5.68001	0.385262	-6.90776	0	-1.60944	2.07944	0.001	0.001	0.001	0.272553	0.990424	0.001	1.18563	36.9073	292.953	-6.90776	-6.90776	-6.90776	-1.29992	-0.00962211	0.170272	3.60841	5.68001	-6.90776	0	1	1
_004	T4	176.7	70.6	AbPos	Male	19.0883	White, Caucasian	No	DR3/X	YES	1	0.2	8	0.1	1.47	0.16	1.28922	57.4119	363.847	-2.30259	0.25404	4.05025	5.89673	0.385262	-6.90776	0	-1.60944	2.07944	0.001	0.001	0.001	0.389387	1.10369	0.001	1.28922	57.4119	363.847	-6.90776	-6.90776	-6.90776	-0.943182	0.0986575	0.25404	4.05025	5.89673	-6.90776	0	1	1
_005	T1	100.4	16.8	AbPos	Female	4.97194	White, Caucasian	No	DR4/X	YES	1	0.870225	8	0.1	41.8264	0.427232	3.39733	56.0477	448.402	-2.30259	1.22299	4.0262	6.10569	3.73353	-0.850427	0	-0.139003	2.07944	0.405404	0.870225	0.001	0.0651183	41.8264	0.427232	3.39733	56.0477	448.402	-0.90287	-6.90776	-0.139003	-2.73155	3.73353	1.22299	4.0262	6.10569	-0.850427	0	1	0
_005	T2	136.5	30.8	AbPos	Female	10.6667	White, Caucasian	No	DR4/X	YES	1	0.2	8	0.427679	1.47	0.16	0.891326	65.235	291.926	-0.849382	-0.115046	4.178	5.6765	0.385262	-6.90776	0	-1.60944	2.07944	0.246634	0.001	0.001	0.427679	0.254049	0.001	0.891326	65.235	291.926	-1.39985	-6.90776	-6.90776	-0.849382	-1.37023	-0.115046	4.178	5.6765	-6.90776	0	1	1
_005	T3	144	36.6	AbPos	Female	11.9042	White, Caucasian	No	DR4/X	YES	1	0.2	8	0.1	1.47	0.16	1.5773	77.0239	251.65	-2.30259	0.455716	4.34412	5.52804	0.385262	-2.50566	0	-1.60944	2.07944	0.201205	0.001	0.001	0.223182	0.975166	0.0816219	1.5773	77.0239	251.65	-1.60343	-6.90776	-6.90776	-1.49977	-0.025148	0.455716	4.34412	5.52804	-2.50566	0	1	1
_005	T4	163.9	67.6	AbPos	Female	20.23	White, Caucasian	No	DR4/X	YES	1	0.2	8	1.37473	1.47	0.16	1.17404	102.179	192.048	0.318259	0.160452	4.62673	5.25775	0.385262	-6.90776	0	-1.60944	2.07944	0.0633076	0.001	0.001	1.37473	2.28137	0.001	1.17404	102.179	192.048	-2.75975	-6.90776	-6.90776	0.318259	0.824777	0.160452	4.62673	5.25775	-6.90776	0	1	1
_006	T1	92.1	15	T1D	Female	2.10541	White, Caucasian	No	DR3/4	YES	1	0.2	8	0.298041	8.24484	0.16	2.02631	60.9577	577.606	-1.21052	0.706217	4.11018	6.35889	2.10959	-2.84558	0	-1.60944	2.07944	0.421742	0.001	0.001	0.298041	8.24484	0.0581006	2.02631	60.9577	577.606	-0.863361	-6.90776	-6.90776	-1.21052	2.10959	0.706217	4.11018	6.35889	-2.84558	0	1	1
_006	T2	101.3	17	T1D	Female	3.14305	White, Caucasian	No	DR3/4	YES	1	0.52999	8	0.566964	11.8991	0.235008	28.5123	144.869	604.821	-0.567459	3.35034	4.97583	6.40493	2.47646	-1.44814	0	-0.634897	2.07944	0.650074	0.52999	6.34928	0.566964	11.8991	0.235008	28.5123	144.869	604.821	-0.43067	1.84834	-0.634897	-0.567459	2.47646	3.35034	4.97583	6.40493	-1.44814	0	1	0
_006	T3	124.3	24.6	T1D	Female	5.78234	White, Caucasian	No	DR3/4	YES	1	0.2	8	0.249031	6.20006	0.16	9.16924	57.3545	407.081	-1.39018	2.21585	4.04925	6.00901	1.82456	-6.90776	0	-1.60944	2.07944	0.758407	0.0841431	0.001	0.249031	6.20006	0.001	9.16924	57.3545	407.081	-0.276535	-6.90776	-2.47524	-1.39018	1.82456	2.21585	4.04925	6.00901	-6.90776	0	1	1
_006	T4	152.9	44.3	T1D	Female	9.80972	White, Caucasian	No	DR3/4	YES	1	2.33542	8	0.1	1.47	1.15872	4.03799	76.7607	361.45	-2.30259	1.39575	4.34069	5.89012	0.385262	0.14732	0	0.848191	2.07944	0.001	2.33542	0.001	0.160734	1.54335	1.15872	4.03799	76.7607	361.45	-6.90776	-6.90776	0.848191	-1.828	0.433957	1.39575	4.34069	5.89012	0.14732	0	1	0
_007	T1		11.3	T1D	Male	0.741957	White, Caucasian	No	DR3/X	YES	1	0.654372	8	0.322397	5.03974	0.457858	2.69057	41.2473	591.968	-1.13197	0.989752	3.71959	6.38345	1.61735	-0.781196	0	-0.42408	2.07944	0.229618	0.654372	0.001	0.322397	5.03974	0.457858	2.69057	41.2473	591.968	-1.47134	-6.90776	-0.42408	-1.13197	1.61735	0.989752	3.71959	6.38345	-0.781196	0	1	0
_007	T2	87.1	14.1	T1D	Male	1.76044	White, Caucasian	No	DR3/X	YES	1	0.2	8	0.624477	11.6088	0.16	1.84481	52.3429	574.21	-0.47084	0.612377	3.95782	6.353	2.45176	-6.90776	0	-1.60944	2.07944	0.297253	0.075198	0.001	0.624477	11.6088	0.001	1.84481	52.3429	574.21	-1.21317	-6.90776	-2.58763	-0.47084	2.45176	0.612377	3.95782	6.353	-6.90776	0	1	1
_007	T3	132.5	28.5	T1D	Male	7.1102	White, Caucasian	No	DR3/X	YES	1	0.2	8	0.376783	1.47	0.16	1.05793	48.5836	377.065	-0.976086	0.0563146	3.88329	5.93242	0.385262	-6.90776	0	-1.60944	2.07944	0.014214	0.001	0.001	0.376783	0.94454	0.001	1.05793	48.5836	377.065	-4.25353	-6.90776	-6.90776	-0.976086	-0.0570569	0.0563146	3.88329	5.93242	-6.90776	0	1	1
_007	T4	145.8	37.5	T1D	Male	9.60712	White, Caucasian	No	DR3/X	YES	1	0.2	8	0.348678	1.47	0.16	1.33647	55.8039	508.512	-1.05361	0.290034	4.02184	6.23149	0.385262	-4.87228	0	-1.60944	2.07944	0.001	0.0305227	0.001	0.348678	0.01	0.00765592	1.33647	55.8039	508.512	-6.90776	-6.90776	-3.48928	-1.05361	-4.60517	0.290034	4.02184	6.23149	-4.87228	0	1	1
_008	T1	111.4	21	AbPos	Male	5.48939	White, Caucasian	Puerto Rican	DR4/X	YES	1	0.335098	8	0.379468	3.50878	0.16	3.77761	46.9009	583.98	-0.968986	1.32909	3.84804	6.36987	1.25527	-6.90776	0	-1.09333	2.07944	0.332867	0.335098	6.78206	0.379468	3.50878	0.001	3.77761	46.9009	583.98	-1.10001	1.91428	-1.09333	-0.968986	1.25527	1.32909	3.84804	6.36987	-6.90776	0	1	0
_008	T2	166	62.3	AbPos	Male	15.8604	White, Caucasian	Puerto Rican	DR4/X	YES	1	3.1979	8	0.1	8.342	0.16	1.97848	124.028	508.251	-2.30259	0.682327	4.82051	6.23098	2.1213	-6.90776	0	1.1625	2.07944	0.001	3.1979	0.001	0.001	8.342	0.001	1.97848	124.028	508.251	-6.90776	-6.90776	1.1625	-6.90776	2.1213	0.682327	4.82051	6.23098	-6.90776	0	1	0
_008	T3	167	66.4	AbPos	Male	18.4038	White, Caucasian	Puerto Rican	DR4/X	YES	1	0.2	8	0.1	1.47	0.16	2.50237	105.979	369.112	-2.30259	0.91724	4.66324	5.9111	0.385262	-7.60066	0	-1.60944	2.07944	0.0197012	0.001	0.001	0.180835	1.07991	0.000500121	2.50237	105.979	369.112	-3.92708	-6.90776	-6.90776	-1.71017	0.0768753	0.91724	4.66324	5.9111	-7.60066	0	1	1
_008	T4	167.1	66.6	AbPos	Male	19.7563	White, Caucasian	Puerto Rican	DR4/X	YES	1	0.2	8	0.1	1.47	1.14941	1.35505	78.6762	442.221	-2.30259	0.303835	4.36534	6.09181	0.385262	0.139246	0	-1.60944	2.07944	0.001	0.954274	0.001	0.001	2.20091	1.14941	1.35505	78.6762	442.221	-6.90776	-6.90776	-0.0468046	-6.90776	0.788872	0.303835	4.36534	6.09181	0.139246	0	1	1
_009	T1			AbPos	Male	0.558521	White, Caucasian	No	DRX/X	YES	1	0.2	8	0.868905	19.592	0.16	18.2143	96.3603	513.045	-0.140522	2.90221	4.56809	6.24036	2.97512	-2.40437	0	-1.60944	2.07944	0.540591	0.228016	0.001	0.868905	19.592	0.0903228	18.2143	96.3603	513.045	-0.615092	-6.90776	-1.47834	-0.140522	2.97512	2.90221	4.56809	6.24036	-2.40437	0	1	1
_009	T2	154.7	60.1	AbPos	Male	12.0739	White, Caucasian	No	DRX/X	YES	1	0.2	8	0.980511	1.47	0.16	6.27327	102.571	294.709	-0.0196815	1.8363	4.63055	5.68599	0.385262	-5.3103	0	-1.60944	2.07944	0.0029257	0.001	0.001	0.980511	2.93075	0.00494045	6.27327	102.571	294.709	-5.83422	-6.90776	-6.90776	-0.0196815	1.07526	1.8363	4.63055	5.68599	-5.3103	0	1	1
_009	T3	167	75.6	AbPos	Male	14.3162	White, Caucasian	No	DRX/X	YES	1	0.2	8	0.1	1.47	0.16	6.61382	91.9858	373.255	-2.30259	1.88916	4.52163	5.92226	0.385262	-6.90776	0	-1.60944	2.07944	0.001	0.001	0.001	0.223385	2.57871	0.001	6.61382	91.9858	373.255	-6.90776	-6.90776	-6.90776	-1.49886	0.947288	1.88916	4.52163	5.92226	-6.90776	0	1	1
_009	T4	169.5	77.2	AbPos	Male	14.5462	White, Caucasian	No	DRX/X	YES	1	0.2	8	2.79506	1.47	0.16	7.97316	289.932	393.601	1.02785	2.07608	5.66964	5.97534	0.385262	-6.90776	0	-1.60944	2.07944	0.001	0.482506	0.001	2.79506	2.74569	0.001	7.97316	289.932	393.601	-6.90776	-6.90776	-0.728761	1.02785	1.01003	2.07608	5.66964	5.97534	-6.90776	0	1	1
_010	T1		11.4	T1D	Male	1.30322	White, Caucasian	No	DR3/4	YES	1	0.2	8	0.277544	6.29792	0.16	1.51362	64.2111	554.336	-1.28178	0.414506	4.16218	6.31777	1.84022	-2.3368	0	-1.60944	2.07944	0.523634	0.00683298	0.001	0.277544	6.29792	0.0966364	1.51362	64.2111	554.336	-0.646962	-6.90776	-4.98599	-1.28178	1.84022	0.414506	4.16218	6.31777	-2.3368	0	1	1
_010	T2		12.3	T1D	Male	2.02327	White, Caucasian	No	DR3/4	YES	1	0.2	8	0.1	18.5245	0.16	0.5	46.6556	315.393	-2.30259	-0.693147	3.84279	5.75382	2.9191	-2.68979	0	-1.60944	2.07944	0.332867	0.001	0.001	0.0627228	18.5245	0.0678954	0.653072	46.6556	315.393	-1.10001	-6.90776	-6.90776	-2.76903	2.9191	-0.426068	3.84279	5.75382	-2.68979	1	1	1
_010	T3	95	15.6	T1D	Male	3.27173	White, Caucasian	No	DR3/4	YES	1	0.2	8	0.231422	1.47	0.16	1.74131	40.5275	443.035	-1.46351	0.554636	3.70198	6.09365	0.385262	-2.46957	0	-1.60944	2.07944	0.001	0.001	0.001	0.231422	1.91557	0.0846212	1.74131	40.5275	443.035	-6.90776	-6.90776	-6.90776	-1.46351	0.650013	0.554636	3.70198	6.09365	-2.46957	0	1	1
_010	T4	156.3	41.2	T1D	Male	13.9795	White, Caucasian	No	DR3/4	YES	1	0.2	8	1.76355	4.03509	0.16	3.21626	129.129	453.17	0.567327	1.16822	4.86081	6.11627	1.39503	-6.90776	0	-1.60944	2.07944	0.001	0.001	0.001	1.76355	4.03509	0.001	3.21626	129.129	453.17	-6.90776	-6.90776	-6.90776	0.567327	1.39503	1.16822	4.86081	6.11627	-6.90776	0	1	1
_011	T1		10	T1D	Male	0.80219	White, Caucasian	No	DRX/X	YES	1	0.305533	8	0.297791	10.5465	0.16	3.93334	167.289	696.9	-1.21136	1.36949	5.11972	6.54664	2.35579	-1.98278	0	-1.1857	2.07944	0.350547	0.305533	0.001	0.297791	10.5465	0.137685	3.93334	167.289	696.9	-1.04826	-6.90776	-1.1857	-1.21136	2.35579	1.36949	5.11972	6.54664	-1.98278	0	1	0
_011	T3	105	17.7	T1D	Male	3.8768	White, Caucasian	No	DRX/X	YES	1	0.2	8	0.224632	1.47	0.16	1.22576	41.032	520.639	-1.49329	0.203564	3.71435	6.25506	0.385262	-1.57678	0	-1.60944	2.07944	0.001	0.001	0.001	0.224632	0.500698	0.206639	1.22576	41.032	520.639	-6.90776	-6.90776	-6.90776	-1.49329	-0.691753	0.203564	3.71435	6.25506	-1.57678	0	1	1
_011	T4	113	19.7	T1D	Male	4.93087	White, Caucasian	No	DRX/X	YES	1	0.2	8	0.840946	9.18929	0.16	7.48474	60.4578	459.079	-0.173228	2.01287	4.10195	6.12922	2.21804	-6.90776	0	-1.60944	2.07944	0.0453866	0.001	0.001	0.840946	9.18929	0.001	7.48474	60.4578	459.079	-3.09254	-6.90776	-6.90776	-0.173228	2.21804	2.01287	4.10195	6.12922	-6.90776	0	1	1
_012	T1		9.2	Control	Male	0.755646	White, Caucasian	No	DR3/X	YES	1	0.895461	8	0.745111	11.4109	0.16	7.53064	229.025	783.881	-0.294223	2.01898	5.43383	6.66426	2.43457	-2.3368	0	-0.110416	2.07944	0.385675	0.895461	12.283	0.745111	11.4109	0.0966364	7.53064	229.025	783.881	-0.95276	2.50822	-0.110416	-0.294223	2.43457	2.01898	5.43383	6.66426	-2.3368	0	1	0
_012	T2	110.5	19.6	Control	Male	5.15811	White, Caucasian	No	DR3/X	YES	1	0.795521	8	0.786193	1.47	0.16	2.02741	176.305	518.66	-0.240553	0.706757	5.17221	6.25125	0.385262	-1.42903	0	-0.228758	2.07944	0.596126	0.795521	0.001	0.786193	2.42759	0.239541	2.02741	176.305	518.66	-0.517303	-6.90776	-0.228758	-0.240553	0.886898	0.706757	5.17221	6.25125	-1.42903	0	1	0
_012	T3	131	27.3	Control	Male	8.19439	White, Caucasian	No	DR3/X	YES	1	0.2	8	0.319747	1.47	0.16	1.89116	121.054	494.876	-1.14023	0.637191	4.79623	6.20431	0.385262	-3.09716	0	-1.60944	2.07944	0.001	0.088263	0.001	0.319747	1.59197	0.0451773	1.89116	121.054	494.876	-6.90776	-6.90776	-2.42743	-1.14023	0.464972	0.637191	4.79623	6.20431	-3.09716	0	1	1
_012	T4	163	42.3	Control	Male	14.1465	White, Caucasian	No	DR3/X	YES	1	0.2	8	0.1	1.47	0.16	1.38587	136.549	563.84	-2.30259	0.326327	4.91669	6.33477	0.385262	-6.90776	0	-1.60944	2.07944	0.001	0.001	0.001	0.203622	1.08185	0.001	1.38587	136.549	563.84	-6.90776	-6.90776	-6.90776	-1.59149	0.0786686	0.326327	4.91669	6.33477	-6.90776	0	1	1
_013	T1		7.5	Control	Female	0.728268	White, Caucasian	No	DRX/X	YES	1	0.2	8	0.315923	6.72854	0.214551	1.34945	44.1143	616.793	-1.15226	0.299696	3.78678	6.42453	1.90636	-1.53921	0	-1.60944	2.07944	0.455117	0.212813	0.001	0.315923	6.72854	0.214551	1.34945	44.1143	616.793	-0.7872	-6.90776	-1.54734	-1.15226	1.90636	0.299696	3.78678	6.42453	-1.53921	0	1	1
_013	T2	108.5	16.6	Control	Female	4.29569	White, Caucasian	No	DRX/X	YES	1	0.2	8	0.432735	9.39167	0.16	2.74812	48.8589	735.397	-0.837629	1.01092	3.88894	6.60041	2.23982	-2.11722	0	-1.60944	2.07944	0.001	0.001	0.001	0.432735	9.39167	0.120366	2.74812	48.8589	735.397	-6.90776	-6.90776	-6.90776	-0.837629	2.23982	1.01092	3.88894	6.60041	-2.11722	0	1	1
_013	T3	122.6	20.7	Control	Female	6.31348	White, Caucasian	No	DRX/X	YES	1	0.2	8	0.483432	3.68753	0.16	4.02016	48.7295	616.502	-0.726844	1.39132	3.88628	6.42406	1.30496	-6.90776	0	-1.60944	2.07944	0.001	0.001	0.001	0.483432	3.68753	0.001	4.02016	48.7295	616.502	-6.90776	-6.90776	-6.90776	-0.726844	1.30496	1.39132	3.88628	6.42406	-6.90776	0	1	1
_013	T4	157.1	35.9	Control	Female	11.7673	White, Caucasian	No	DRX/X	YES	1	0.2	8	1.37284	1.47	0.357539	1.50429	75.4366	547.611	0.316884	0.408321	4.32329	6.30557	0.385262	-1.02851	0	-1.60944	2.07944	0.001	0.00331838	0.001	1.37284	1.32015	0.357539	1.50429	75.4366	547.611	-6.90776	-6.90776	-5.70828	0.316884	0.277744	0.408321	4.32329	6.30557	-1.02851	0	1	1
_014	T1		10.7	T1D	Female	0.90349	White, Caucasian	Spanish/Hispanic	DR4/X	YES	1	0.564948	8	0.244138	1.47	1.19634	1.30904	92.0211	491.972	-1.41002	0.269295	4.52202	6.19842	0.385262	0.17927	0	-0.571021	2.07944	0.456199	0.564948	0.001	0.244138	2.10727	1.19634	1.30904	92.0211	491.972	-0.784827	-6.90776	-0.571021	-1.41002	0.745395	0.269295	4.52202	6.19842	0.17927	0	1	0
_014	T3	98.1	15.7	T1D	Female	3.08282	White, Caucasian	Spanish/Hispanic	DR4/X	YES	1	0.2	8	0.518775	1.47	0.16	1.87079	73.5646	326.367	-0.656286	0.626358	4.29816	5.78802	0.385262	-1.95866	0	-1.60944	2.07944	0.746649	0.00875323	0.001	0.518775	4.53382	0.141048	1.87079	73.5646	326.367	-0.29216	-6.90776	-4.73833	-0.656286	1.51156	0.626358	4.29816	5.78802	-1.95866	0	1	1
_014	T4	153	38.6	T1D	Female	10.3628	White, Caucasian	Spanish/Hispanic	DR4/X	YES	1	0.2	8	0.1	1.47	0.16	2.5762	69.7322	447.048	-2.30259	0.946314	4.24466	6.10267	0.385262	-1.83223	0	-1.60944	2.07944	0.105425	0.130074	0.001	0.253928	0.222053	0.160057	2.5762	69.7322	447.048	-2.24975	-6.90776	-2.03965	-1.3707	-1.50484	0.946314	4.24466	6.10267	-1.83223	0	1	1
_015	T1		10.6	T1D	Male	1.08966	White, Caucasian	No	DR4/4	YES	1	2.00622	8	0.1	1.47	0.16	1.0432	32.3944	754.689	-2.30259	0.0422958	3.47798	6.62631	0.385262	-4.15833	0	0.696253	2.07944	0.121444	2.00622	0.001	0.161191	1.98363	0.0156337	1.0432	32.3944	754.689	-2.1083	-6.90776	0.696253	-1.82516	0.68493	0.0422958	3.47798	6.62631	-4.15833	0	1	0
_015	T2	100.6	14.6	T1D	Male	3.98357	White, Caucasian	No	DR4/4	YES	25.389	0.81869	8	5.96918	1.47	0.709555	4.6481	334.448	908.727	1.78661	1.53646	5.81248	6.81205	0.385262	-0.343117	3.23432	-0.200049	2.07944	25.389	0.81869	0.001	5.96918	0.888535	0.709555	4.6481	334.448	908.727	3.23432	-6.90776	-0.200049	1.78661	-0.118181	1.53646	5.81248	6.81205	-0.343117	0	0	0
_015	T3	107	16.2	T1D	Male	4.90349	White, Caucasian	No	DR4/4	YES	1	1.70533	8	0.542351	2.73148	1.39327	2.9366	92.3605	482.179	-0.611843	1.07725	4.5257	6.17832	1.00484	0.331652	0	0.533757	2.07944	0.332299	1.70533	5.12097	0.542351	2.73148	1.39327	2.9366	92.3605	482.179	-1.10172	1.63334	0.533757	-0.611843	1.00484	1.07725	4.5257	6.17832	0.331652	0	1	0
_015	T4	152.7	36.7	T1D	Male	11.666	White, Caucasian	No	DR4/4	YES	1	0.2	8	0.1	1.47	0.16	5.59618	41.2276	462.773	-2.30259	1.72208	3.71911	6.13724	0.385262	-3.87355	0	-1.60944	2.07944	0.001	0.001	0.001	0.226261	1.74302	0.0207844	5.59618	41.2276	462.773	-6.90776	-6.90776	-6.90776	-1.48607	0.555619	1.72208	3.71911	6.13724	-3.87355	0	1	1
_016	T1		7.7	Control	Male	0.741957	White, Caucasian	No	DR4/X	YES	1	0.2	8	0.243708	1.47	0.16	2.92617	46.9585	683.062	-1.41179	1.07369	3.84926	6.52659	0.385262	-6.90776	0	-1.60944	2.07944	0.001	0.001	0.001	0.243708	4.97236	0.001	2.92617	46.9585	683.062	-6.90776	-6.90776	-6.90776	-1.41179	1.60389	1.07369	3.84926	6.52659	-6.90776	0	1	1
_016	T2		12.9	Control	Male	2.00958	White, Caucasian	No	DR4/X	YES	3.5177	0.994889	36.7478	2.08805	1.47	0.16	2.09035	35.3687	681.023	0.736233	0.737333	3.56583	6.5236	0.385262	-1.2395	1.25781	-0.00512394	3.60408	3.5177	0.994889	36.7478	2.08805	5.33527	0.289529	2.09035	35.3687	681.023	1.25781	3.60408	-0.00512394	0.736233	1.67434	0.737333	3.56583	6.5236	-1.2395	0	0	0
_016	T3	103.8	18.3	Control	Male	3.98631	White, Caucasian	No	DR4/X	YES	1	1.11559	18.3919	0.924192	4.60952	0.16	2.38398	51.7766	396.309	-0.0788358	0.868771	3.94694	5.9822	1.52812	-6.90776	0	0.109387	2.91191	0.001	1.11559	18.3919	0.924192	4.60952	0.001	2.38398	51.7766	396.309	-6.90776	2.91191	0.109387	-0.0788358	1.52812	0.868771	3.94694	5.9822	-6.90776	0	1	0
_016	T4	135.5	36.1	Control	Male	8.75291	White, Caucasian	No	DR4/X	YES	1	0.2	8	0.1	1.47	0.16	1.28773	59.376	572.523	-2.30259	0.252884	4.08389	6.35005	0.385262	-2.12269	0	-1.60944	2.07944	0.0365257	0.237611	0.001	0.383691	1.31786	0.119709	1.28773	59.376	572.523	-3.30974	-6.90776	-1.43712	-0.957918	0.276011	0.252884	4.08389	6.35005	-2.12269	0	1	1
_017	T1		10.8	AbPos	Male	0.873374	White, Caucasian	No	DR4/X	YES	10.95	0.2	8	3.38008	1.47	0.16	10.1392	481.31	878.773	1.2179	2.31641	6.17651	6.77853	0.385262	-6.90776	2.39333	-1.60944	2.07944	10.95	0.0413754	0.001	3.38008	10.2552	0.001	10.1392	481.31	878.773	2.39333	-6.90776	-3.18507	1.2179	2.32778	2.31641	6.17651	6.77853	-6.90776	0	0	1
_017	T2	119	22.7	AbPos	Male	5.52772	White, Caucasian	No	DR4/X	YES	1	0.2	8	0.1	1.47	0.16	2.75715	36.6038	389.984	-2.30259	1.0142	3.60015	5.96611	0.385262	-6.90776	0	-1.60944	2.07944	0.001	0.001	0.001	0.0374149	1.61128	0.001	2.75715	36.6038	389.984	-6.90776	-6.90776	-6.90776	-3.28569	0.47703	1.0142	3.60015	5.96611	-6.90776	0	1	1
_017	T3	150.5	37	AbPos	Male	10.1739	White, Caucasian	No	DR4/X	YES	1	2.00538	8	0.1	1.47	0.16	1.33441	62.659	291.417	-2.30259	0.288491	4.13771	5.67476	0.385262	-2.89035	0	0.695831	2.07944	0.001	2.00538	0.001	0.451943	0.01	0.0555567	1.33441	62.659	291.417	-6.90776	-6.90776	0.695831	-0.7942	-4.60517	0.288491	4.13771	5.67476	-2.89035	0	1	0
_017	T4	164.8	48.9	AbPos	Male	12.0219	White, Caucasian	No	DR4/X	YES	1	10.8443	8	6.16804	1.47	0.340767	7.47617	98.5781	282.389	1.81938	2.01172	4.59085	5.64329	0.385262	-1.07656	0	2.38364	2.07944	0.475378	10.8443	0.001	6.16804	1.62833	0.340767	7.47617	98.5781	282.389	-0.743646	-6.90776	2.38364	1.81938	0.487552	2.01172	4.59085	5.64329	-1.07656	0	1	0
_018	T1		9.45	Control	Female	0.848733	White, Caucasian	No	DRX/X	YES	1	0.2	8	0.289507	1.47	0.16	1.4801	92.6254	698.491	-1.23958	0.392112	4.52856	6.54892	0.385262	-5.90778	0	-1.60944	2.07944	0.001	0.001	0.001	0.289507	30.0726	0.00271822	1.4801	92.6254	698.491	-6.90776	-6.90776	-6.90776	-1.23958	3.40361	0.392112	4.52856	6.54892	-5.90778	0	1	1
_018	T2	94.8	15.2	Control	Female	3.17864	White, Caucasian	No	DRX/X	YES	1	1.76519	8	0.388621	1.47	0.16	1.16697	45.4401	476.713	-0.94515	0.15441	3.8164	6.16691	0.385262	-1.40006	0	0.568258	2.07944	0.378588	1.76519	0.001	0.388621	1.57061	0.246583	1.16697	45.4401	476.713	-0.971306	-6.90776	0.568258	-0.94515	0.451466	0.15441	3.8164	6.16691	-1.40006	0	1	0
_018	T3	118	21.5	Control	Female	6.51335	White, Caucasian	No	DRX/X	YES	1	0.2	8	0.1	5.05635	0.16	1.3953	44.0423	572.414	-2.30259	0.33311	3.78515	6.34986	1.62065	-6.90776	0	-1.60944	2.07944	0.001	0.001	0.001	0.415666	5.05635	0.001	1.3953	44.0423	572.414	-6.90776	-6.90776	-6.90776	-0.877873	1.62065	0.33311	3.78515	6.34986	-6.90776	0	1	1
_018	T4	155	50.2	Control	Female	12.0739	White, Caucasian	No	DRX/X	YES	1	0.2	8	0.1	1.47	0.16	7.41645	38.0571	508.31	-2.30259	2.0037	3.63909	6.23109	0.385262	-5.49432	0	-1.60944	2.07944	0.001	0.001	0.001	0.176671	0.316971	0.00411005	7.41645	38.0571	508.31	-6.90776	-6.90776	-6.90776	-1.73346	-1.14895	2.0037	3.63909	6.23109	-5.49432	0	1	1
_019	T1	103.1	16.1	AbPos	Female	3.51814	White, Caucasian	No	DR4/4	YES	1	0.2	8	0.278641	1.47	0.16	0.903449	61.8932	393.17	-1.27783	-0.101536	4.12541	5.97424	0.385262	-1.96237	0	-1.60944	2.07944	0.580654	0.001	0.001	0.278641	1.32285	0.140525	0.903449	61.8932	393.17	-0.5436	-6.90776	-6.90776	-1.27783	0.279785	-0.101536	4.12541	5.97424	-1.96237	0	1	1
_019	T2	117.3	21.7	AbPos	Female	5.52772	White, Caucasian	No	DR4/4	YES	1	0.2	8	0.341713	2.81927	0.16	1.06663	35.8647	342.487	-1.07379	0.0645061	3.57975	5.83623	1.03648	-2.67881	0	-1.60944	2.07944	0.130197	0.220754	0.001	0.341713	2.81927	0.0686449	1.06663	35.8647	342.487	-2.0387	-6.90776	-1.51071	-1.07379	1.03648	0.0645061	3.57975	5.83623	-2.67881	0	1	1
_019	T3	151.4	44	AbPos	Female	10.3354	White, Caucasian	No	DR4/4	YES	33.7514	0.2	8	0.1	3.71259	6.55465	80.7412	70.5073	308.945	-2.30259	4.39125	4.25572	5.73316	1.31173	1.88017	3.51902	-1.60944	2.07944	33.7514	0.001	0.001	0.681148	3.71259	6.55465	80.7412	70.5073	308.945	3.51902	-6.90776	-6.90776	-0.383976	1.31173	4.39125	4.25572	5.73316	1.88017	0	0	1
_019	T4	170.7	62.8	AbPos	Female	14.0945	White, Caucasian	No	DR4/4	YES	1	0.2	8	1.36101	1.47	0.16	4.98186	108.86	250.697	0.308228	1.6058	4.69006	5.52424	0.385262	-2.43658	0	-1.60944	2.07944	0.705319	0.001	0.001	1.36101	0.835635	0.0874598	4.98186	108.86	250.697	-0.349105	-6.90776	-6.90776	0.308228	-0.179563	1.6058	4.69006	5.52424	-2.43658	0	1	1
_020	T1		7.8	AbPos	Male	0.673511	White, Caucasian	No	DR3/4	YES	1	0.2	8	0.320449	1.47	0.16	1.30227	39.4794	804.859	-1.13803	0.264112	3.67578	6.69067	0.385262	-2.29515	0	-1.60944	2.07944	0.322443	0.001	0.001	0.320449	2.53782	0.100746	1.30227	39.4794	804.859	-1.13183	-6.90776	-6.90776	-1.13803	0.931307	0.264112	3.67578	6.69067	-2.29515	0	1	1
_020	T2	127.4	26.1	AbPos	Male	8.47091	White, Caucasian	No	DR3/4	YES	1	0.2	8	0.866418	1.47	0.16	1.6732	73.6553	460.046	-0.143388	0.514735	4.2994	6.13133	0.385262	-4.35941	0	-1.60944	2.07944	0.220682	0.001	0.001	0.866418	1.42789	0.0127859	1.6732	73.6553	460.046	-1.51103	-6.90776	-6.90776	-0.143388	0.356201	0.514735	4.2994	6.13133	-4.35941	0	1	1
_020	T3	136.2	30.6	AbPos	Male	10.2669	White, Caucasian	No	DR3/4	YES	1	0.2	8	0.4832	1.47	0.16	4.16575	57.2596	305.664	-0.727324	1.4269	4.04759	5.72249	0.385262	-4.88995	0	-1.60944	2.07944	0.001	0.0391172	0.001	0.4832	1.22144	0.00752182	4.16575	57.2596	305.664	-6.90776	-6.90776	-3.24119	-0.727324	0.200027	1.4269	4.04759	5.72249	-4.88995	0	1	1
_020	T4	140.3	32.3	AbPos	Male	11.0253	White, Caucasian	No	DR3/4	YES	1	10.2699	8	0.1	1.47	0.16	0.822442	44.8604	341.56	-2.30259	-0.195477	3.80356	5.83352	0.385262	-3.19322	0	2.32922	2.07944	0.001	10.2699	0.001	0.12034	0.01	0.0410396	0.822442	44.8604	341.56	-6.90776	-6.90776	2.32922	-2.11743	-4.60517	-0.195477	3.80356	5.83352	-3.19322	0	1	0
_021	T1		10.8	T1D	Female	1.21561	White, Caucasian	No	DR4/4	YES	1	0.2	8	0.372987	1.47	0.471999	14.1272	73.1789	665.457	-0.986213	2.6481	4.29291	6.50047	0.385262	-0.750778	0	-1.60944	2.07944	0.297389	0.0749222	0.001	0.372987	16.5282	0.471999	14.1272	73.1789	665.457	-1.21271	-6.90776	-2.59131	-0.986213	2.80507	2.6481	4.29291	6.50047	-0.750778	0	1	1
_021	T3	95.9	14	T1D	Female	2.1629	White, Caucasian	No	DR4/4	YES	1	2.43516	23.8114	1.58996	1.47	1.12906	1.37663	286.137	634.335	0.463711	0.319638	5.65647	6.45258	0.385262	0.121386	0	0.890011	3.17016	0.0649777	2.43516	23.8114	1.58996	2.35914	1.12906	1.37663	286.137	634.335	-2.73371	3.17016	0.890011	0.463711	0.858295	0.319638	5.65647	6.45258	0.121386	0	1	0
_021	T4	119.4	21	T1D	Female	4.97467	White, Caucasian	No	DR4/4	YES	1	0.2	8	0.322429	1.47	0.16	3.04054	108.142	718.837	-1.13187	1.11203	4.68345	6.57764	0.385262	-3.83543	0	-1.60944	2.07944	0.001	0.001	0.001	0.322429	0.138182	0.021592	3.04054	108.142	718.837	-6.90776	-6.90776	-6.90776	-1.13187	-1.97919	1.11203	4.68345	6.57764	-3.83543	0	1	1
_022	T1		10	T1D	Male	1.23477	White, Caucasian	No	DR3/4	YES	2.53094	0.2	8	3.42815	1.47	0.16	3.01092	190.345	520.631	1.23202	1.10224	5.24884	6.25504	0.385262	-1.2858	0.928592	-1.60944	2.07944	2.53094	0.170997	0.001	3.42815	2.8926	0.276429	3.01092	190.345	520.631	0.928592	-6.90776	-1.76611	1.23202	1.06216	1.10224	5.24884	6.25504	-1.2858	0	0	1
_022	T3	99	15	T1D	Male	4.11225	White, Caucasian	No	DR3/4	YES	1	0.2	8	21.5332	5.29171	0.409563	21.2224	416.475	417.899	3.0696	3.05506	6.03183	6.03524	1.66614	-0.892665	0	-1.60944	2.07944	0.52867	0.001	0.001	21.5332	5.29171	0.409563	21.2224	416.475	417.899	-0.63739	-6.90776	-6.90776	3.0696	1.66614	3.05506	6.03183	6.03524	-0.892665	0	1	1
_022	T4	134.7	25.8	T1D	Male	9.56331	White, Caucasian	No	DR3/4	YES	1	0.2	8	0.507719	1.47	0.16	3.03005	108.226	552.574	-0.677827	1.10858	4.68422	6.31459	0.385262	-5.88061	0	-1.60944	2.07944	0.001	0.001	0.001	0.507719	1.49437	0.00279308	3.03005	108.226	552.574	-6.90776	-6.90776	-6.90776	-0.677827	0.401707	1.10858	4.68422	6.31459	-5.88061	0	1	1
_023	T1	98.6	14.9	T1D	Male	3.82752	White, Caucasian	No	DRX/X	YES	1	0.359166	8	0.549397	1.47	0.476927	2.81349	67.7044	535.631	-0.598934	1.03443	4.21515	6.28345	0.385262	-0.740392	0	-1.02397	2.07944	0.220879	0.359166	0.001	0.549397	2.08823	0.476927	2.81349	67.7044	535.631	-1.51014	-6.90776	-1.02397	-0.598934	0.736315	1.03443	4.21515	6.28345	-0.740392	0	1	0
_023	T2	121.9	22.1	T1D	Male	7.01164	White, Caucasian	No	DRX/X	YES	1	8.62302	8	1.5691	1.47	17.3532	4.61182	140.499	412.712	0.4505	1.52862	4.9452	6.02275	0.385262	2.85377	0	2.15443	2.07944	0.001	8.62302	0.001	1.5691	0.0406677	17.3532	4.61182	140.499	412.712	-6.90776	-6.90776	2.15443	0.4505	-3.20232	1.52862	4.9452	6.02275	2.85377	0	1	0
_023	T3	132.9	26.4	T1D	Male	8.9692	White, Caucasian	No	DRX/X	YES	1	0.2	8	0.796005	3.85001	0.16	2.18476	77.6425	384.569	-0.22815	0.781507	4.35211	5.95212	1.34807	-1.78984	0	-1.60944	2.07944	0.001	0.0639621	0.001	0.796005	3.85001	0.166987	2.18476	77.6425	384.569	-6.90776	-6.90776	-2.74947	-0.22815	1.34807	0.781507	4.35211	5.95212	-1.78984	0	1	1
_023	T4	145.5	31.7	T1D	Male	11.3347	White, Caucasian	No	DRX/X	YES	39.3005	0.2	8	10.2309	3.56652	0.632113	8.51488	414.349	436.419	2.32541	2.14182	6.02671	6.0786	1.27159	-0.458688	3.67124	-1.60944	2.07944	39.3005	0.253533	0.001	10.2309	3.56652	0.632113	8.51488	414.349	436.419	3.67124	-6.90776	-1.37226	2.32541	1.27159	2.14182	6.02671	6.0786	-0.458688	0	0	1
_024	T1		9.8	AbPos	Female	0.766598	White, Caucasian	No	DRX/X	YES	1	0.2	8	0.597858	7.5409	0.16	3.34582	189.102	1028.12	-0.514403	1.20771	5.24229	6.93549	2.02034	-2.57871	0	-1.60944	2.07944	0.001	0.001	0.001	0.597858	7.5409	0.0758722	3.34582	189.102	1028.12	-6.90776	-6.90776	-6.90776	-0.514403	2.02034	1.20771	5.24229	6.93549	-2.57871	0	1	1
_024	T2	101.4	13.6	AbPos	Female	3.09651	White, Caucasian	No	DRX/X	YES	1	0.2	8	0.886155	3.81142	0.16	3.5684	210.826	606.266	-0.120863	1.27212	5.35103	6.40732	1.338	-6.37514	0	-1.60944	2.07944	0.0658765	0.001	0.001	0.886155	3.81142	0.00170338	3.5684	210.826	606.266	-2.71997	-6.90776	-6.90776	-0.120863	1.338	1.27212	5.35103	6.40732	-6.37514	0	1	1
_024	T3	122.8	23.9	AbPos	Female	5.42642	White, Caucasian	No	DRX/X	YES	1	0.2	8	0.1	1.47	0.16	2.02757	327.494	615.865	-2.30259	0.706839	5.79147	6.42303	0.385262	-6.90776	0	-1.60944	2.07944	0.001	0.001	0.001	0.616187	2.31638	0.001	2.02757	327.494	615.865	-6.90776	-6.90776	-6.90776	-0.484205	0.840006	0.706839	5.79147	6.42303	-6.90776	0	1	1
_024	T4	154.5	46.9	AbPos	Female	10.0096	White, Caucasian	No	DRX/X	YES	1	0.2	8	0.1	1.47	0.16	2.38468	145.991	487.105	-2.30259	0.869064	4.98354	6.18848	0.385262	-4.46993	0	-1.60944	2.07944	0.001	0.719145	0.001	0.124397	0.109183	0.0114481	2.38468	145.991	487.105	-6.90776	-6.90776	-0.329693	-2.08427	-2.21473	0.869064	4.98354	6.18848	-4.46993	0	1	1
_025	T1		9.53	AbPos	Male	0.750171	White, Caucasian	No	DR3/X	YES	1	0.2	8	0.1	1.47	0.16	1.75295	88.0978	556.168	-2.30259	0.561301	4.47845	6.32107	0.385262	-6.90776	0	-1.60944	2.07944	0.001	0.001	0.001	0.0161416	1.53378	0.001	1.75295	88.0978	556.168	-6.90776	-6.90776	-6.90776	-4.12636	0.427737	0.561301	4.47845	6.32107	-6.90776	0	1	1
_025	T2	109.8	20.3	AbPos	Male	4.9692	White, Caucasian	No	DR3/X	YES	1	0.2	8	0.1	1.47	0.16	2.25919	49.2283	436.571	-2.30259	0.815006	3.89647	6.07895	0.385262	-2.72641	0	-1.60944	2.07944	0.0541329	0.226623	0.001	0.192083	0.01	0.0654536	2.25919	49.2283	436.571	-2.91631	-6.90776	-1.48447	-1.64983	-4.60517	0.815006	3.89647	6.07895	-2.72641	0	1	1
_025	T3	119.9	26	AbPos	Male	6.71595	White, Caucasian	No	DR3/X	YES	1	0.2	8	0.1	1.47	0.16	2.61058	65.2315	328.279	-2.30259	0.959574	4.17794	5.79386	0.385262	-6.90776	0	-1.60944	2.07944	0.001	0.001	0.001	0.331901	0.564688	0.001	2.61058	65.2315	328.279	-6.90776	-6.90776	-6.90776	-1.10292	-0.571483	0.959574	4.17794	5.79386	-6.90776	0	1	1
_025	T4	130.5	33	AbPos	Male	8.59411	White, Caucasian	No	DR3/X	YES	1	0.2	8	0.1	50.463	0.16	1.4283	59.4796	371.609	-2.30259	0.356487	4.08563	5.91784	3.92124	-2.60475	0	-1.60944	2.07944	0.608107	1.53606	0.001	0.265235	50.463	0.0739216	1.4283	59.4796	371.609	-0.497405	-6.90776	0.429223	-1.32714	3.92124	0.356487	4.08563	5.91784	-2.60475	0	1	1
_026	T1		10.2	Control	Male	0.747433	White, Caucasian	No	DR4/X	YES	1	0.2	8	0.540767	37.0774	0.16	0.959304	61.6434	549.365	-0.614767	-0.041547	4.12137	6.30876	3.61301	-6.90776	0	-1.60944	2.07944	0.001	0.001	0.001	0.540767	37.0774	0.001	0.959304	61.6434	549.365	-6.90776	-6.90776	-6.90776	-0.614767	3.61301	-0.041547	4.12137	6.30876	-6.90776	0	1	1
_026	T2		12.64	Control	Male	2.00137	White, Caucasian	No	DR4/X	YES	1.17871	0.2	8	1.21812	6.88787	0.267188	1.82391	88.4567	467.212	0.19731	0.60098	4.48251	6.14678	1.92976	-1.3198	0.164421	-1.60944	2.07944	1.17871	0.209327	0.001	1.21812	6.88787	0.267188	1.82391	88.4567	467.212	0.164421	-6.90776	-1.56386	0.19731	1.92976	0.60098	4.48251	6.14678	-1.3198	0	0	1
_026	T3	104.7	20.1	Control	Male	4.23272	White, Caucasian	No	DR4/X	YES	1	0.2	8	0.1	1.47	0.16	1.29352	64.6242	436.573	-2.30259	0.257369	4.16859	6.07896	0.385262	-2.51044	0	-1.60944	2.07944	0.0885176	8.71859e-05	0.001	0.298326	1.66618	0.0812328	1.29352	64.6242	436.573	-2.42455	-6.90776	-9.34747	-1.20957	0.510532	0.257369	4.16859	6.07896	-2.51044	0	1	1
_026	T4	119.5	28.6	Control	Male	6.45038	White, Caucasian	No	DR4/X	YES	1	0.2	8	0.678363	1.47	0.16	1.72773	80.2946	344.048	-0.388073	0.546806	4.3857	5.84078	0.385262	-4.95875	0	-1.60944	2.07944	0.509159	0.18708	0.001	0.678363	3.32736	0.0070217	1.72773	80.2946	344.048	-0.674994	-6.90776	-1.67622	-0.388073	1.20218	0.546806	4.3857	5.84078	-4.95875	0	1	1
_027	T1		12.2	Control	Female	2.01506	White, Caucasian	No	DR3/X	YES	1	0.2	8	0.221741	3.81948	0.16	1.68834	47.6967	492.553	-1.50625	0.523746	3.86486	6.1996	1.34011	-2.30183	0	-1.60944	2.07944	0.0941728	0.165081	0.001	0.221741	3.81948	0.100075	1.68834	47.6967	492.553	-2.36262	-6.90776	-1.80132	-1.50625	1.34011	0.523746	3.86486	6.1996	-2.30183	0	1	1
_027	T2	106.7	17.1	Control	Female	4.50376	White, Caucasian	No	DR3/X	YES	1	0.2	8	0.1	1.47	0.16	1.68444	50.0225	501.616	-2.30259	0.521434	3.91247	6.21783	0.385262	-2.31648	0	-1.60944	2.07944	0.710348	0.131671	0.001	0.636199	2.44387	0.0986203	1.68444	50.0225	501.616	-0.342	-6.90776	-2.02745	-0.452244	0.893584	0.521434	3.91247	6.21783	-2.31648	0	1	1
_027	T3	117.8	21.2	Control	Female	6.59274	White, Caucasian	No	DR3/X	YES	1	0.2	8	0.51912	1.47	0.16	2.51812	60.8787	317.839	-0.65562	0.923512	4.10888	5.76155	0.385262	-5.3103	0	-1.60944	2.07944	0.0753768	0.001	0.001	0.51912	1.7652	0.00494045	2.51812	60.8787	317.839	-2.58526	-6.90776	-6.90776	-0.65562	0.568265	0.923512	4.10888	5.76155	-5.3103	0	1	1
_027	T4	123.3	23	Control	Female	7.62765	White, Caucasian	No	DR3/X	YES	1	0.2	8	0.1	1.47	0.16	1.24135	53.2471	407.283	-2.30259	0.216198	3.97494	6.00951	0.385262	-6.90776	0	-1.60944	2.07944	0.242427	0.00331838	0.001	0.455245	1.9547	0.001	1.24135	53.2471	407.283	-1.41705	-6.90776	-5.70828	-0.786919	0.670234	0.216198	3.97494	6.00951	-6.90776	0	1	1
_028	T1		8.82	T1D	Male	0.804928	White, Caucasian	No	DR3/X	YES	1	0.2	8	0.362231	10.5733	0.16	2.91799	46.8227	1251.6	-1.01547	1.07089	3.84637	7.13218	2.35833	-2.32164	0	-1.60944	2.07944	0.001	0.0842374	0.001	0.362231	10.5733	0.0981127	2.91799	46.8227	1251.6	-6.90776	-6.90776	-2.47412	-1.01547	2.35833	1.07089	3.84637	7.13218	-2.32164	0	1	1
_028	T2		9.9	T1D	Male	1.28679	White, Caucasian	No	DR3/X	YES	1	0.2	631.537	1.01968	4.45315	0.16	4.04755	80.796	1017.5	0.0194935	1.39811	4.39193	6.92511	1.49361	-2.20224	0	-1.60944	6.44816	0.001	0.001	631.537	1.01968	4.45315	0.110556	4.04755	80.796	1017.5	-6.90776	6.44816	-6.90776	0.0194935	1.49361	1.39811	4.39193	6.92511	-2.20224	0	1	1
_028	T3	94	13	T1D	Male	3.12115	White, Caucasian	No	DR3/X	YES	1	0.2	8	0.1	1.47	0.16	1.73992	51.8898	715.01	-2.30259	0.553839	3.94912	6.5723	0.385262	-6.08053	0	-1.60944	2.07944	0.001	0.00725936	0.001	0.69563	2.65408	0.00228696	1.73992	51.8898	715.01	-6.90776	-6.90776	-4.92546	-0.362937	0.976098	0.553839	3.94912	6.5723	-6.08053	0	1	1
_028	T4	116	19.2	T1D	Male	6.65298	White, Caucasian	No	DR3/X	YES	1	0.2	8	0.1	3.90026	0.16	3.0386	85.7991	635.123	-2.30259	1.1114	4.45201	6.45382	1.36104	-2.89035	0	-1.60944	2.07944	0.001	0.096117	0.001	0.424209	3.90026	0.0555567	3.0386	85.7991	635.123	-6.90776	-6.90776	-2.34219	-0.857528	1.36104	1.1114	4.45201	6.45382	-2.89035	0	1	1
_029	T1		8.28	AbPos	Female	0.873374	White, Caucasian	No	DRX/X	YES	1	0.2	8	0.526922	1.47	0.189106	1.80687	69.969	723.552	-0.640703	0.591595	4.24805	6.58417	0.385262	-1.66545	0	-1.60944	2.07944	0.001	0.0130396	0.001	0.526922	3.26535	0.189106	1.80687	69.969	723.552	-6.90776	-6.90776	-4.33977	-0.640703	1.18337	0.591595	4.24805	6.58417	-1.66545	0	1	1
_029	T2		10.1	AbPos	Female	1.99589	White, Caucasian	No	DRX/X	YES	1	0.2	8	0.1	10.052	0.250998	11.023	91.147	488.685	-2.30259	2.39999	4.51247	6.19172	2.30777	-1.38231	0	-1.60944	2.07944	0.188177	0.001	0.001	0.315518	10.052	0.250998	11.023	91.147	488.685	-1.67037	-6.90776	-6.90776	-1.15354	2.30777	2.39999	4.51247	6.19172	-1.38231	0	1	1
_029	T3	95.9	12.7	AbPos	Female	3.38124	White, Caucasian	No	DRX/X	YES	1	0.2	8	0.1	5.6825	0.16	1.76975	107.531	478.775	-2.30259	0.570839	4.67778	6.17123	1.73739	-6.90776	0	-1.60944	2.07944	0.001	0.0639621	0.001	0.354569	5.6825	0.001	1.76975	107.531	478.775	-6.90776	-6.90776	-2.74947	-1.03685	1.73739	0.570839	4.67778	6.17123	-6.90776	0	1	1
_029	T4		17.2	AbPos	Female	7.46612	White, Caucasian	No	DRX/X	YES	1	0.2	8	0.1	1.47	0.16	1.33831	184.089	269.033	-2.30259	0.29141	5.21542	5.59483	0.385262	-3.19322	0	-1.60944	2.07944	0.105883	0.001	0.001	0.0849882	1.52622	0.0410396	1.33831	184.089	269.033	-2.24542	-6.90776	-6.90776	-2.46524	0.422795	0.29141	5.21542	5.59483	-3.19322	0	1	1
_030	T1	72.8	10	AbPos	Female	1.28953	White, Caucasian	Spanish/Hispanic	DRX/X	YES	1	2.35024	86.9052	2.8201	4.52576	0.299358	2.04761	250.734	481.391	1.03677	0.716671	5.52439	6.17668	1.50978	-1.20612	0	0.854516	4.46482	0.168241	2.35024	86.9052	2.8201	4.52576	0.299358	2.04761	250.734	481.391	-1.78236	4.46482	0.854516	1.03677	1.50978	0.716671	5.52439	6.17668	-1.20612	0	1	0
_030	T2	96.5	15.5	AbPos	Female	3.87953	White, Caucasian	Spanish/Hispanic	DRX/X	YES	1	0.2	8	3.71315	1.47	0.16	23.5513	372.189	276.636	1.31188	3.15918	5.9194	5.6227	0.385262	-2.06837	0	-1.60944	2.07944	1.15782	0.0317329	3.17892	3.71315	3.00129	0.126391	23.5513	372.189	276.636	0.14654	1.15654	-3.4504	1.31188	1.09904	3.15918	5.9194	5.6227	-2.06837	0	1	1
_030	T3	102	17.1	AbPos	Female	4.75838	White, Caucasian	Spanish/Hispanic	DRX/X	YES	1	0.2	8	0.1	1.47	0.16	2.4463	78.4847	344.872	-2.30259	0.894576	4.3629	5.84317	0.385262	-6.90776	0	-1.60944	2.07944	0.001	0.001	0.001	0.467921	2.79994	0.001	2.4463	78.4847	344.872	-6.90776	-6.90776	-6.90776	-0.759455	1.0296	0.894576	4.3629	5.84317	-6.90776	0	1	1
_030	T4	115	21.4	AbPos	Female	6.30801	White, Caucasian	Spanish/Hispanic	DRX/X	YES	1	0.2	8	0.1	1.47	0.16	3.31557	112.214	335.128	-2.30259	1.19863	4.72041	5.81451	0.385262	-2.16532	0	-1.60944	2.07944	0.001	0.001	0.001	0.196327	2.9347	0.114713	3.31557	112.214	335.128	-6.90776	-6.90776	-6.90776	-1.62797	1.0766	1.19863	4.72041	5.81451	-2.16532	0	1	1
_031	T1		10.61	AbPos	Male	1.39357	White, Caucasian	No	DR4/4	YES	1	0.2	8	1.28257	4.70679	0.16	3.82458	77.2687	610.723	0.248865	1.34145	4.34729	6.41464	1.54901	-2.24785	0	-1.60944	2.07944	0.76613	0.142835	0.001	1.28257	4.70679	0.105626	3.82458	77.2687	610.723	-0.266404	-6.90776	-1.94607	0.248865	1.54901	1.34145	4.34729	6.41464	-2.24785	0	1	1
_031	T2	99.9	15	AbPos	Male	3.79466	White, Caucasian	No	DR4/4	YES	1	0.2	8	0.1	48.6091	0.16	2.14247	117.976	626.635	-2.30259	0.761958	4.77048	6.44036	3.88381	-2.99518	0	-1.60944	2.07944	0.147114	0.001	0.001	0.487354	48.6091	0.0500276	2.14247	117.976	626.635	-1.91655	-6.90776	-6.90776	-0.718765	3.88381	0.761958	4.77048	6.44036	-2.99518	0	1	1
_031	T3	115.8	24.6	AbPos	Male	6.03148	White, Caucasian	No	DR4/4	YES	1	7.67204	8	0.1	1.47	2.60335	2.03539	88.7092	576.546	-2.30259	0.710687	4.48536	6.35706	0.385262	0.956798	0	2.03758	2.07944	0.001	7.67204	0.001	0.580853	1.87197	2.60335	2.03539	88.7092	576.546	-6.90776	-6.90776	2.03758	-0.543257	0.626993	0.710687	4.48536	6.35706	0.956798	0	1	0
_031	T4	118.5	27.9	AbPos	Male	6.49144	White, Caucasian	No	DR4/4	YES	28.2661	0.2	339.845	5.48347	20.5537	0.325452	26.8466	1990.12	2516.67	1.70174	3.29014	7.59595	7.83069	3.02304	-1.12254	3.34166	-1.60944	5.82849	28.2661	0.343089	339.845	5.48347	20.5537	0.325452	26.8466	1990.12	2516.67	3.34166	5.82849	-1.06976	1.70174	3.02304	3.29014	7.59595	7.83069	-1.12254	0	0	1
_032	T1		8.9	Control	Male	0.750171	White, Caucasian	Spanish/Hispanic	DR4/X	NO	1	0.2	8	2.62505	25.8757	0.16	5.74329	106.524	721.663	0.965102	1.74803	4.66837	6.58156	3.25331	-1.68004	0	-1.60944	2.07944	0.543503	0.0979973	0.001	2.62505	25.8757	0.186366	5.74329	106.524	721.663	-0.609719	-6.90776	-2.32282	0.965102	3.25331	1.74803	4.66837	6.58156	-1.68004	0	1	1
_032	T2	76.5	10.9	Control	Male	1.28405	White, Caucasian	Spanish/Hispanic	DR4/X	NO	1	0.2	8	81.5464	10.6121	0.876331	98.9291	296.078	739.809	4.40117	4.5944	5.69062	6.60639	2.362	-0.132011	0	-1.60944	2.07944	0.001	0.0342044	27.7235	81.5464	10.6121	0.876331	98.9291	296.078	739.809	-6.90776	3.32228	-3.3754	4.40117	2.362	4.5944	5.69062	6.60639	-0.132011	0	1	1
_032	T3	85.5	12.3	Control	Male	2.12457	White, Caucasian	Spanish/Hispanic	DR4/X	NO	1	0.2	8	0.502534	10.5301	0.16	4.04734	47.4199	495.055	-0.688092	1.39806	3.85904	6.20467	2.35423	-2.46162	0	-1.60944	2.07944	0.001	0.0366656	29.9243	0.502534	10.5301	0.0852967	4.04734	47.4199	495.055	-6.90776	3.39867	-3.30592	-0.688092	2.35423	1.39806	3.85904	6.20467	-2.46162	0	1	1
_032	T4	92.7	13.5	Control	Male	3.08556	White, Caucasian	Spanish/Hispanic	DR4/X	NO	13.5239	0.2	8	5.12469	11.0692	0.16	6.65211	359.247	768.86	1.63407	1.89493	5.88401	6.64491	2.40416	-1.88647	2.60446	-1.60944	2.07944	13.5239	0.001	0.001	5.12469	11.0692	0.151606	6.65211	359.247	768.86	2.60446	-6.90776	-6.90776	1.63407	2.40416	1.89493	5.88401	6.64491	-1.88647	0	0	1
_033	T1		7.9	Control	Male	0.76386	White, Caucasian	No	DR3/3	NO	1	1.66745	8	0.1	22.6207	1.30023	5.26598	73.1395	471.337	-2.30259	1.66127	4.29237	6.15557	3.11887	0.262542	0	0.511297	2.07944	0.314417	1.66745	0.001	0.00852134	22.6207	1.30023	5.26598	73.1395	471.337	-1.15704	-6.90776	0.511297	-4.76518	3.11887	1.66127	4.29237	6.15557	0.262542	0	1	0
_033	T2	108.5	17.8	Control	Male	6.06982	White, Caucasian	No	DR3/3	NO	1	0.2	8	0.337425	1.47	0.16	6.1683	38.9685	583.632	-1.08641	1.81942	3.66275	6.36927	0.385262	-4.1942	0	-1.60944	2.07944	0.001	0.148841	0.001	0.337425	5.34234	0.0150828	6.1683	38.9685	583.632	-6.90776	-6.90776	-1.90488	-1.08641	1.67566	1.81942	3.66275	6.36927	-4.1942	0	1	1
_033	T3	130.4	26.9	Control	Male	9.09788	White, Caucasian	No	DR3/3	NO	1	1.21606	8	0.1	1.47	0.16	2.90739	52.2145	705.68	-2.30259	1.06726	3.95536	6.55916	0.385262	-1.91311	0	0.195614	2.07944	0.001	1.21606	0.001	0.001	1.46874	0.147621	2.90739	52.2145	705.68	-6.90776	-6.90776	0.195614	-6.90776	0.384403	1.06726	3.95536	6.55916	-1.91311	0	1	0
_033	T4	169.5	59.9	Control	Male	15.9671	White, Caucasian	No	DR3/3	NO	1	0.2	8	0.1	1.47	0.16	3.25107	41.3822	425.055	-2.30259	1.17898	3.72285	6.05222	0.385262	-4.19936	0	-1.60944	2.07944	0.113426	0.001	0.001	0.179416	0.977732	0.0150052	3.25107	41.3822	425.055	-2.1766	-6.90776	-6.90776	-1.71805	-0.0225195	1.17898	3.72285	6.05222	-4.19936	0	1	1
_034	T1		8.1	Control	Female	0.741957	White, Caucasian	No	DR4/X	NO	1	0.984758	8	0.819731	8.07226	0.660032	2.42778	200.677	629.136	-0.198779	0.886975	5.3017	6.44435	2.08843	-0.415467	0	-0.0153595	2.07944	0.486559	0.984758	0.001	0.819731	8.07226	0.660032	2.42778	200.677	629.136	-0.720396	-6.90776	-0.0153595	-0.198779	2.08843	0.886975	5.3017	6.44435	-0.415467	0	1	0
_034	T2	95	12.3	Control	Female	3.00342	White, Caucasian	No	DR4/X	NO	1	0.2	8	0.311131	3.80929	0.16	6.27973	64.4453	215.254	-1.16754	1.83733	4.16582	5.37182	1.33744	-6.90776	0	-1.60944	2.07944	0.385675	0.001	0.001	0.311131	3.80929	0.001	6.27973	64.4453	215.254	-0.95276	-6.90776	-6.90776	-1.16754	1.33744	1.83733	4.16582	5.37182	-6.90776	0	1	1
_034	T3	124.9	23	Control	Female	8.0219	White, Caucasian	No	DR4/X	NO	1	0.2	8	0.322789	6.80166	0.16	1.82927	52.4643	319.584	-1.13076	0.603915	3.96013	5.76702	1.91717	-6.90776	0	-1.60944	2.07944	0.001	0.001	0.001	0.322789	6.80166	0.001	1.82927	52.4643	319.584	-6.90776	-6.90776	-6.90776	-1.13076	1.91717	0.603915	3.96013	5.76702	-6.90776	0	1	1
_034	T4	166.1	54.2	Control	Female	15.989	White, Caucasian	No	DR4/X	NO	1	0.2	8	0.1	1.47	0.16	2.65936	76.519	247.108	-2.30259	0.978087	4.33754	5.50983	0.385262	-6.90776	0	-1.60944	2.07944	0.001	0.001	0.001	0.190951	0.550356	0.001	2.65936	76.519	247.108	-6.90776	-6.90776	-6.90776	-1.65574	-0.59719	0.978087	4.33754	5.50983	-6.90776	0	1	1
_035	T1		9.4	Control	Female	1.21834	White, Caucasian	Spanish/Hispanic	DR4/X	YES	1	0.2	8	0.231647	6.13834	1.02907	4.44051	72.8538	792.745	-1.46254	1.49077	4.28845	6.6755	1.81455	0.0286554	0	-1.60944	2.07944	0.830783	0.187481	0.001	0.231647	6.13834	1.02907	4.44051	72.8538	792.745	-0.185387	-6.90776	-1.67408	-1.46254	1.81455	1.49077	4.28845	6.6755	0.0286554	0	1	1
_035	T2	85	11.2	Control	Female	2.04791	White, Caucasian	Spanish/Hispanic	DR4/X	YES	1	0.404823	8	0.612824	8.00201	0.434801	3.02626	158.197	560.931	-0.489677	1.10733	5.06384	6.3296	2.07969	-0.832868	0	-0.904305	2.07944	0.0617864	0.404823	24.317	0.612824	8.00201	0.434801	3.02626	158.197	560.931	-2.78407	3.19118	-0.904305	-0.489677	2.07969	1.10733	5.06384	6.3296	-0.832868	0	1	0
_035	T3	94	12.7	Control	Female	3.05544	White, Caucasian	Spanish/Hispanic	DR4/X	YES	1	0.2	8	0.22067	2.91297	0.16	1.34891	68.3877	667.618	-1.51109	0.299294	4.22519	6.50372	1.06917	-4.00695	0	-1.60944	2.07944	0.616587	0.0393935	0.001	0.22067	2.91297	0.0181888	1.34891	68.3877	667.618	-0.483556	-6.90776	-3.23416	-1.51109	1.06917	0.299294	4.22519	6.50372	-4.00695	0	1	1
_035	T4	100.5	14.2	Control	Female	4.05749	White, Caucasian	Spanish/Hispanic	DR4/X	YES	1	0.2	8	0.1	3.97475	0.16	4.39054	55.0441	558.857	-2.30259	1.47945	4.00813	6.32589	1.37996	-2.10083	0	-1.60944	2.07944	0.233974	0.15463	0.001	0.16092	3.97475	0.122355	4.39054	55.0441	558.857	-1.45255	-6.90776	-1.86672	-1.82685	1.37996	1.47945	4.00813	6.32589	-2.10083	0	1	1
_036	T1		8	Control	Female	0.744695	White, Caucasian	No	DR4/X	YES	1	2.16092	8	0.548179	9.62233	0.665144	2.1806	73.5725	758.594	-0.601154	0.779601	4.29827	6.63147	2.26409	-0.407752	0	0.770535	2.07944	0.0869122	2.16092	0.001	0.548179	9.62233	0.665144	2.1806	73.5725	758.594	-2.44286	-6.90776	0.770535	-0.601154	2.26409	0.779601	4.29827	6.63147	-0.407752	0	1	0
_036	T2	100.7	14.5	Control	Female	4.16427	White, Caucasian	No	DR4/X	YES	14.0024	0.2	8	0.877712	33.1694	0.16	7.39869	199.558	582.117	-0.130437	2.0013	5.29611	6.36667	3.50163	-2.41619	2.63923	-1.60944	2.07944	14.0024	0.0554933	0.611971	0.877712	33.1694	0.0892612	7.39869	199.558	582.117	2.63923	-0.49107	-2.89149	-0.130437	3.50163	2.0013	5.29611	6.36667	-2.41619	0	0	1
_036	T3	120.5	22.2	Control	Female	7.62491	White, Caucasian	No	DR4/X	YES	1	0.755631	8	0.381668	2.77775	0.698929	1.6944	72.9511	522.863	-0.963205	0.52733	4.28979	6.25932	1.02164	-0.358206	0	-0.280203	2.07944	0.001	0.755631	0.001	0.381668	2.77775	0.698929	1.6944	72.9511	522.863	-6.90776	-6.90776	-0.280203	-0.963205	1.02164	0.52733	4.28979	6.25932	-0.358206	0	1	0
_036	T4	159.39	54.88	Control	Female	16.1095	White, Caucasian	No	DR4/X	YES	1	0.2	8	0.1	1.47	0.16	2.42212	56.9605	534.597	-2.30259	0.884643	4.04236	6.28151	0.385262	-1.97502	0	-1.60944	2.07944	0.001	0.001	0.001	0.001	0.449465	0.138758	2.42212	56.9605	534.597	-6.90776	-6.90776	-6.90776	-6.90776	-0.799698	0.884643	4.04236	6.28151	-1.97502	0	1	1
_037	T1		8.1	Control	Female	0.744695	White, Caucasian	No	DR4/X	NO	1	2.04733	8	0.642944	109.752	1.32825	2.47545	74.5756	407.261	-0.441697	0.906422	4.31181	6.00946	4.69822	0.28386	0	0.716537	2.07944	0.421742	2.04733	0.001	0.642944	109.752	1.32825	2.47545	74.5756	407.261	-0.863361	-6.90776	0.716537	-0.441697	4.69822	0.906422	4.31181	6.00946	0.28386	0	1	0
_037	T2	107	16.5	Control	Female	5.05681	White, Caucasian	No	DR4/X	NO	1	0.2	8	0.244231	1.47	0.16	1.26957	51.2319	186.382	-1.40964	0.23868	3.93636	5.2278	0.385262	-6.90776	0	-1.60944	2.07944	0.001	0.001	0.001	0.244231	6.53175	0.001	1.26957	51.2319	186.382	-6.90776	-6.90776	-6.90776	-1.40964	1.87668	0.23868	3.93636	5.2278	-6.90776	0	1	1
_037	T3	135.2	25.5	Control	Female	9.40725	White, Caucasian	No	DR4/X	NO	1	0.2	8	0.1	4.91467	0.16	1.48757	38.685	186.672	-2.30259	0.397143	3.65545	5.22935	1.59223	-6.90776	0	-1.60944	2.07944	0.001	0.001	0.001	0.001	4.91467	0.001	1.48757	38.685	186.672	-6.90776	-6.90776	-6.90776	-6.90776	1.59223	0.397143	3.65545	5.22935	-6.90776	0	1	1
_037	T4	164.8	55.3	Control	Female	15.4251	White, Caucasian	No	DR4/X	NO	1	0.2	8	0.1	1.47	0.16	1.63654	66.0113	152.924	-2.30259	0.492584	4.18983	5.02994	0.385262	-2.85888	0	-1.60944	2.07944	0.379372	0.001	0.001	0.305485	1.95973	0.0573327	1.63654	66.0113	152.924	-0.969239	-6.90776	-6.90776	-1.18585	0.672809	0.492584	4.18983	5.02994	-2.85888	0	1	1
_038	T2	97	13.7	T1D	Male	3.14579	White, Caucasian	No	DR3/X	YES	1	0.466458	8	0.259618	5.99907	0.16	5.44665	39.3065	405.967	-1.34854	1.695	3.67139	6.00627	1.79161	-2.02405	0	-0.762588	2.07944	0.001	0.466458	0.001	0.259618	5.99907	0.132119	5.44665	39.3065	405.967	-6.90776	-6.90776	-0.762588	-1.34854	1.79161	1.695	3.67139	6.00627	-2.02405	0	1	0
_038	T3	112.4	18.6	T1D	Male	5.69199	White, Caucasian	No	DR3/X	YES	1	0.2	8	0.1	1.47	1.00397	1.93248	40.3658	655.927	-2.30259	0.658806	3.69798	6.48605	0.385262	0.00396091	0	-1.60944	2.07944	0.001	0.001	0.001	0.126879	3.22017	1.00397	1.93248	40.3658	655.927	-6.90776	-6.90776	-6.90776	-2.06452	1.16943	0.658806	3.69798	6.48605	0.00396091	0	1	1
_038	T4	166.4	53.5	T1D	Male	13.4565	White, Caucasian	No	DR3/X	YES	1	1.56464	8	1.14002	1.47	0.381063	3.08571	126.264	415.99	0.131045	1.12678	4.83838	6.03066	0.385262	-0.964792	0	0.447658	2.07944	0.001	1.56464	0.001	1.14002	0.01	0.381063	3.08571	126.264	415.99	-6.90776	-6.90776	0.447658	0.131045	-4.60517	1.12678	4.83838	6.03066	-0.964792	0	1	0
_039	T1	85	10.3	T1D	Female	2.07255	White, Caucasian	No	DR3/4	NO	1	0.422784	8	0.338382	5.06457	0.16	0.869744	65.7978	208.709	-1.08358	-0.139556	4.18659	5.34094	1.62227	-2.41619	0	-0.860894	2.07944	1.03872	0.422784	0.001	0.338382	5.06457	0.0892612	0.869744	65.7978	208.709	0.0379934	-6.90776	-0.860894	-1.08358	1.62227	-0.139556	4.18659	5.34094	-2.41619	0	1	0
_039	T2	116.8	19.1	T1D	Female	6.96235	White, Caucasian	No	DR3/4	NO	1	0.2	8	0.1	3.16086	0.16	1.1045	53.3979	390.823	-2.30259	0.0993925	3.97777	5.96826	1.15084	-6.90776	0	-1.60944	2.07944	0.001	0.001	0.001	0.242508	3.16086	0.001	1.1045	53.3979	390.823	-6.90776	-6.90776	-6.90776	-1.41672	1.15084	0.0993925	3.97777	5.96826	-6.90776	0	1	1
_039	T3	123.7	23.3	T1D	Female	8.19165	White, Caucasian	No	DR3/4	NO	1	0.2	8	0.1	4.90148	0.16	2.21339	42.7648	485.021	-2.30259	0.794527	3.75572	6.18419	1.58954	-4.15955	0	-1.60944	2.07944	0.001	0.001	0.001	0.0397166	4.90148	0.0156146	2.21339	42.7648	485.021	-6.90776	-6.90776	-6.90776	-3.22599	1.58954	0.794527	3.75572	6.18419	-4.15955	0	1	1
_039	T4	154.2	45	T1D	Female	13.5743	White, Caucasian	No	DR3/4	NO	1	0.2	8	0.1	5.06812	0.16	1.88765	99.8171	399.332	-2.30259	0.635331	4.60334	5.98979	1.62297	-6.90776	0	-1.60944	2.07944	0.001	0.001	0.001	0.204501	5.06812	0.001	1.88765	99.8171	399.332	-6.90776	-6.90776	-6.90776	-1.58718	1.62297	0.635331	4.60334	5.98979	-6.90776	0	1	1
_040	T1		11.4	T1D	Female	1.28679	White, Caucasian	No	DR3/4	NO	1	0.2	8	0.1	1.47	0.16	1.80167	92.8617	354.303	-2.30259	0.588714	4.53111	5.87015	0.385262	-2.16264	0	-1.60944	2.07944	0.206405	0.17473	0.001	0.154889	2.33327	0.115021	1.80167	92.8617	354.303	-1.57791	-6.90776	-1.74451	-1.86504	0.847269	0.588714	4.53111	5.87015	-2.16264	0	1	1
_040	T2	123	23.3	T1D	Female	5.21561	White, Caucasian	No	DR3/4	NO	1	0.2	8	0.155171	1.47	0.16	1.72405	83.0498	326.364	-1.86323	0.544676	4.41944	5.78801	0.385262	-2.31917	0	-1.60944	2.07944	0.105053	0.001	0.001	0.155171	0.01	0.0983556	1.72405	83.0498	326.364	-2.25329	-6.90776	-6.90776	-1.86323	-4.60517	0.544676	4.41944	5.78801	-2.31917	0	1	1
_040	T3	132.3	29.1	T1D	Female	6.89665	White, Caucasian	No	DR3/4	NO	1	0.2	8	0.84149	1.47	0.16	1.7553	36.4603	340.999	-0.172581	0.56264	3.59623	5.83188	0.385262	-3.55666	0	-1.60944	2.07944	0.806391	0.0473558	0.001	0.84149	1.78107	0.0285341	1.7553	36.4603	340.999	-0.215186	-6.90776	-3.05007	-0.172581	0.577217	0.56264	3.59623	5.83188	-3.55666	0	1	1
_040	T4	176.8	74.7	T1D	Female	13.0185	White, Caucasian	No	DR3/4	NO	1	1.60325	8	0.612063	1.47	0.16	2.11504	68.5557	256.461	-0.49092	0.749074	4.22765	5.54698	0.385262	-3.50057	0	0.47203	2.07944	0.0029257	1.60325	2.14627	0.612063	0.214207	0.0301802	2.11504	68.5557	256.461	-5.83422	0.763731	0.47203	-0.49092	-1.54081	0.749074	4.22765	5.54698	-3.50057	0	1	0
_041	T1		11	T1D	Male	0.906228	White, Caucasian	No	DR3/3	NO	1	0.2	8	0.441622	9.71111	0.16	2.67952	85.5047	689.548	-0.817301	0.985637	4.44857	6.53604	2.27327	-6.90776	0	-1.60944	2.07944	0.480911	0.0733067	0.001	0.441622	9.71111	0.001	2.67952	85.5047	689.548	-0.732073	-6.90776	-2.6131	-0.817301	2.27327	0.985637	4.44857	6.53604	-6.90776	0	1	1
_041	T3	97	16	T1D	Male	2.90212	White, Caucasian	No	DR3/3	NO	1	0.2	8	0.326592	9.72264	0.16	3.35749	69.1389	432.242	-1.11904	1.21119	4.23612	6.06899	2.27446	-2.08157	0	-1.60944	2.07944	0.270296	0.0804145	0.001	0.326592	9.72264	0.124735	3.35749	69.1389	432.242	-1.30824	-6.90776	-2.52056	-1.11904	2.27446	1.21119	4.23612	6.06899	-2.08157	0	1	1
_041	T4	123	27.9	T1D	Male	6.66393	White, Caucasian	No	DR3/3	NO	1	0.2	8	0.37347	1.47	0.16	7.08748	38.8841	425.825	-0.984918	1.95833	3.66059	6.05403	0.385262	-2.67881	0	-1.60944	2.07944	0.935518	0.0269552	0.001	0.37347	2.44024	0.0686449	7.08748	38.8841	425.825	-0.0666553	-6.90776	-3.61358	-0.984918	0.892097	1.95833	3.66059	6.05403	-2.67881	0	1	1
_042	T1		8.1	AbPos	Female	0.752908	White, Caucasian	Spanish/Hispanic	DR3/4	NO	2.62108	0.35464	8	0.682798	131.927	0.300425	3.68876	71.5586	478.042	-0.381556	1.30529	4.27052	6.1697	4.88225	-1.20256	0.963587	-1.03665	2.07944	2.62108	0.35464	4.14995	0.682798	131.927	0.300425	3.68876	71.5586	478.042	0.963587	1.4231	-1.03665	-0.381556	4.88225	1.30529	4.27052	6.1697	-1.20256	0	0	0
_042	T2	118.5	23.6	AbPos	Female	6.39836	White, Caucasian	Spanish/Hispanic	DR3/4	NO	1	0.2	8	0.56096	5.67045	0.16	3.06467	47.9043	410.663	-0.578107	1.11994	3.86921	6.01777	1.73527	-1.81738	0	-1.60944	2.07944	0.001	0.0613933	0.001	0.56096	5.67045	0.16245	3.06467	47.9043	410.663	-6.90776	-6.90776	-2.79046	-0.578107	1.73527	1.11994	3.86921	6.01777	-1.81738	0	1	1
_042	T3	133.3	34.1	AbPos	Female	8.49007	White, Caucasian	Spanish/Hispanic	DR3/4	NO	1	0.2	8	0.1	18.5365	0.16	1.90133	51.1042	305.92	-2.30259	0.642554	3.93387	5.72332	2.91974	-2.73143	0	-1.60944	2.07944	0.001	0.001	0.001	0.0495023	18.5365	0.0651263	1.90133	51.1042	305.92	-6.90776	-6.90776	-6.90776	-3.00574	2.91974	0.642554	3.93387	5.72332	-2.73143	0	1	1
_042	T4	162	56.9	AbPos	Female	15.2389	White, Caucasian	Spanish/Hispanic	DR3/4	NO	1	0.2	8	0.1	4.94507	0.16	0.807414	59.7232	227.892	-2.30259	-0.213918	4.08972	5.42887	1.59839	-6.90776	0	-1.60944	2.07944	0.105883	0.001	0.001	0.001	4.94507	0.001	0.807414	59.7232	227.892	-2.24542	-6.90776	-6.90776	-6.90776	1.59839	-0.213918	4.08972	5.42887	-6.90776	0	1	1
_043	T1	77.8	10.8	AbPos	Male	1.34976	Black	No	DR3/4	NO	1	0.2	8	1.31218	3.24469	0.16	2.83524	134.869	286.277	0.271692	1.04213	4.90431	5.65696	1.17702	-4.00695	0	-1.60944	2.07944	0.436549	0.0661894	0.001	1.31218	3.24469	0.0181888	2.83524	134.869	286.277	-0.828855	-6.90776	-2.71524	0.271692	1.17702	1.04213	4.90431	5.65696	-4.00695	0	1	1
_043	T2	128.5	28.9	AbPos	Male	7.30459	Black	No	DR3/4	NO	1	1.84803	8	0.159766	1.47	0.16	5.54118	86.5553	510.284	-1.83404	1.71221	4.46078	6.23497	0.385262	-4.37181	0	0.614119	2.07944	0.001	1.84803	0.001	0.159766	1.80225	0.0126283	5.54118	86.5553	510.284	-6.90776	-6.90776	0.614119	-1.83404	0.589035	1.71221	4.46078	6.23497	-4.37181	0	1	0
_043	T3	141	40.5	AbPos	Male	9.29774	Black	No	DR3/4	NO	1	0.2	8	0.1	1.47	0.16	2.7998	62.8101	262.958	-2.30259	1.02955	4.14012	5.572	0.385262	-4.98334	0	-1.60944	2.07944	0.130525	0.001	0.001	0.001	0.01	0.00685112	2.7998	62.8101	262.958	-2.03619	-6.90776	-6.90776	-6.90776	-4.60517	1.02955	4.14012	5.572	-4.98334	0	1	1
_043	T4	179	77.2	AbPos	Male	15.2005	Black	No	DR3/4	NO	1	0.2	8	0.1	1.47	0.401185	5.99316	57.0731	366.859	-2.30259	1.79062	4.04433	5.90498	0.385262	-0.913331	0	-1.60944	2.07944	0.029375	0.001	0.001	0.0519502	0.01	0.401185	5.99316	57.0731	366.859	-3.52761	-6.90776	-6.90776	-2.95747	-4.60517	1.79062	4.04433	5.90498	-0.913331	0	1	1
_044	T1		10.8	Control	Female	1.90007	Black	Spanish/Hispanic	DR3/X	NO	1.66726	0.318799	8	13.4317	22.6151	0.16	14.0792	603.694	739.131	2.59762	2.6447	6.40307	6.60548	3.11862	-2.2082	0.511182	-1.1432	2.07944	1.66726	0.318799	0.001	13.4317	22.6151	0.109898	14.0792	603.694	739.131	0.511182	-6.90776	-1.1432	2.59762	3.11862	2.6447	6.40307	6.60548	-2.2082	0	0	0
_044	T2	110.9	17.2	Control	Female	5.09788	Black	Spanish/Hispanic	DR3/X	NO	1	10.7777	8	0.481753	8.97003	25.1016	1.97531	51.2228	418.17	-0.730324	0.680724	3.93619	6.03589	2.19389	3.22293	0	2.37748	2.07944	0.0486233	10.7777	5.06877	0.481753	8.97003	25.1016	1.97531	51.2228	418.17	-3.02365	1.6231	2.37748	-0.730324	2.19389	0.680724	3.93619	6.03589	3.22293	0	1	0
_044	T3	118	19.3	Control	Female	6.08898	Black	Spanish/Hispanic	DR3/X	NO	1	0.2	8	0.1	1.47	0.16	3.84581	69.3408	464.384	-2.30259	1.34698	4.23903	6.14071	0.385262	-3.18957	0	-1.60944	2.07944	0.001	0.318012	0.001	0.30262	1.95502	0.0411895	3.84581	69.3408	464.384	-6.90776	-6.90776	-1.14566	-1.19528	0.670398	1.34698	4.23903	6.14071	-3.18957	0	1	1
_044	T4	123.6	22.5	Control	Female	7.15127	Black	Spanish/Hispanic	DR3/X	NO	1	0.2	8	0.1	1.47	0.16	3.01428	46.7368	400.592	-2.30259	1.10336	3.84453	5.99294	0.385262	-6.90776	0	-1.60944	2.07944	0.126494	0.001	0.001	0.126977	2.93299	0.001	3.01428	46.7368	400.592	-2.06756	-6.90776	-6.90776	-2.06375	1.07602	1.10336	3.84453	5.99294	-6.90776	0	1	1
_045	T1		9.99	AbPos	Male	0.769336	White, Caucasian	No	DR4/4	NO	1	0.2	8	0.302804	10.0205	0.16	1.1136	50.1239	443.95	-1.19467	0.107595	3.9145	6.09571	2.30464	-6.90776	0	-1.60944	2.07944	0.166045	0.001	0.001	0.302804	10.0205	0.001	1.1136	50.1239	443.95	-1.7955	-6.90776	-6.90776	-1.19467	2.30464	0.107595	3.9145	6.09571	-6.90776	0	1	1
_045	T2	114.5	20.5	AbPos	Male	6.02601	White, Caucasian	No	DR4/4	NO	1	0.422506	8	0.725157	6.37427	0.16	4.98294	74.3556	441.582	-0.321368	1.60602	4.30886	6.09036	1.85227	-6.90776	0	-0.861552	2.07944	0.0969909	0.422506	0.001	0.725157	6.37427	0.001	4.98294	74.3556	441.582	-2.33314	-6.90776	-0.861552	-0.321368	1.85227	1.60602	4.30886	6.09036	-6.90776	0	1	0
_045	T3	122.5	23.5	AbPos	Male	7.2909	White, Caucasian	No	DR4/4	NO	1	0.2	8	0.1	1.47	0.558394	4.12346	32.8518	386.985	-2.30259	1.41669	3.49201	5.95839	0.385262	-0.58269	0	-1.60944	2.07944	0.001	0.116905	0.001	0.182522	0.01	0.558394	4.12346	32.8518	386.985	-6.90776	-6.90776	-2.1464	-1.70088	-4.60517	1.41669	3.49201	5.95839	-0.58269	0	1	1
_045	T4	131.3	27	AbPos	Male	8.74743	White, Caucasian	No	DR4/4	NO	1	0.2	8	8.00779	1.47	0.317535	1.55876	198.802	413.29	2.08042	0.443892	5.29231	6.02415	0.385262	-1.14717	0	-1.60944	2.07944	0.001	1.08559	0.001	8.00779	1.82914	0.317535	1.55876	198.802	413.29	-6.90776	-6.90776	0.0821217	2.08042	0.603845	0.443892	5.29231	6.02415	-1.14717	0	1	1
_046	T1		11.23	AbPos	Male	0.758384	White, Caucasian	No	DR4/4	NO	1	0.2	8	0.340715	30.9713	0.16	2.37415	58.2346	607.96	-1.07671	0.86464	4.06448	6.41011	3.43306	-6.90776	0	-1.60944	2.07944	0.001	0.00809781	0.001	0.340715	30.9713	0.001	2.37415	58.2346	607.96	-6.90776	-6.90776	-4.81616	-1.07671	3.43306	0.86464	4.06448	6.41011	-6.90776	0	1	1
_046	T2		13.7	AbPos	Male	1.99042	White, Caucasian	No	DR4/4	NO	1	0.451512	8	0.354339	12.6101	0.16	1.68871	52.1448	524.91	-1.0375	0.523965	3.95402	6.26323	2.5345	-2.03209	0	-0.795153	2.07944	0.001	0.451512	0.001	0.354339	12.6101	0.131062	1.68871	52.1448	524.91	-6.90776	-6.90776	-0.795153	-1.0375	2.5345	0.523965	3.95402	6.26323	-2.03209	0	1	0
_046	T3	99	15.3	AbPos	Male	3.12115	White, Caucasian	No	DR4/4	NO	1	0.2	8	0.1	13.4349	0.230489	9.06272	53.1664	432.69	-2.30259	2.20417	3.97343	6.07002	2.59786	-1.46755	0	-1.60944	2.07944	0.080001	0.001	0.001	0.169719	13.4349	0.230489	9.06272	53.1664	432.69	-2.52572	-6.90776	-6.90776	-1.77361	2.59786	2.20417	3.97343	6.07002	-1.46755	0	1	1
_046	T4	132.1	35.3	AbPos	Male	9.08419	White, Caucasian	No	DR4/4	NO	1	0.2	8	0.1	1.47	2.95523	3.00795	77.574	522.499	-2.30259	1.10126	4.35123	6.25862	0.385262	1.08358	0	-1.60944	2.07944	0.001	0.001	0.001	0.352353	1.79498	2.95523	3.00795	77.574	522.499	-6.90776	-6.90776	-6.90776	-1.04312	0.584993	1.10126	4.35123	6.25862	1.08358	0	1	1
_047	T1		8.2	AbPos	Male	0.796714	White, Caucasian	Spanish/Hispanic	DR4/4	NO	1	1.67773	8	0.274215	13.9692	0.540906	2.01582	68.7645	417.99	-1.29384	0.701027	4.23069	6.03546	2.63685	-0.61451	0	0.517442	2.07944	0.862487	1.67773	0.001	0.274215	13.9692	0.540906	2.01582	68.7645	417.99	-0.147935	-6.90776	0.517442	-1.29384	2.63685	0.701027	4.23069	6.03546	-0.61451	0	1	0
_047	T2	99	14.6	AbPos	Male	4.31211	White, Caucasian	Spanish/Hispanic	DR4/4	NO	1.62106	6.05884	8	0.419636	8.83531	0.760737	4.82577	49.7715	375.408	-0.868367	1.57397	3.90744	5.92801	2.17876	-0.273468	0.483083	1.80152	2.07944	1.62106	6.05884	2.18181	0.419636	8.83531	0.760737	4.82577	49.7715	375.408	0.483083	0.780153	1.80152	-0.868367	2.17876	1.57397	3.90744	5.92801	-0.273468	0	0	0
_047	T3	112.5	18.9	AbPos	Male	6.6475	White, Caucasian	Spanish/Hispanic	DR4/4	NO	1	0.2	8	9.09854	1.47	0.16	3.58952	68.2281	497.204	2.20811	1.27802	4.22286	6.209	0.385262	-2.97904	0	-1.60944	2.07944	0.001	0.0449531	0.001	9.09854	13.3044	0.0508415	3.58952	68.2281	497.204	-6.90776	-6.90776	-3.10213	2.20811	2.5881	1.27802	4.22286	6.209	-2.97904	0	1	1
_047	T4	160.6	48.2	AbPos	Male	16.9692	White, Caucasian	Spanish/Hispanic	DR4/4	NO	1	0.2	8	0.1	1.47	0.16	1.41941	90.2841	354.027	-2.30259	0.350238	4.50296	5.86937	0.385262	-6.90776	0	-1.60944	2.07944	0.001	0.001	0.001	0.434298	1.5446	0.001	1.41941	90.2841	354.027	-6.90776	-6.90776	-6.90776	-0.834025	0.434767	0.350238	4.50296	5.86937	-6.90776	0	1	1
_048	T1		9.1	T1D	Male	1.26215	White, Caucasian	No	DR3/4	NO	1	0.2	8	0.241447	11.3556	0.16	6.99308	57.2733	505.473	-1.42111	1.94492	4.04783	6.22549	2.42971	-2.25433	0	-1.60944	2.07944	0.438024	0.001	0.001	0.241447	11.3556	0.104943	6.99308	57.2733	505.473	-0.825481	-6.90776	-6.90776	-1.42111	2.42971	1.94492	4.04783	6.22549	-2.25433	0	1	1
_048	T2	143.7	28.8	T1D	Male	9.04038	White, Caucasian	No	DR3/4	NO	1	0.2	8	0.1	1.47	0.233146	0.882112	71.5956	438.958	-2.30259	-0.125436	4.27103	6.0844	0.385262	-1.45609	0	-1.60944	2.07944	0.001	0.001	0.001	0.0826725	0.663111	0.233146	0.882112	71.5956	438.958	-6.90776	-6.90776	-6.90776	-2.49287	-0.410813	-0.125436	4.27103	6.0844	-1.45609	0	1	1
_048	T3	150	31.5	T1D	Male	10.1684	White, Caucasian	No	DR3/4	NO	1	0.2	8	0.1	1.47	0.527959	1.17876	60.8796	511.37	-2.30259	0.164461	4.1089	6.23709	0.385262	-0.638737	0	-1.60944	2.07944	0.001	0.001	0.001	0.109342	0.01	0.527959	1.17876	60.8796	511.37	-6.90776	-6.90776	-6.90776	-2.21327	-4.60517	0.164461	4.1089	6.23709	-0.638737	0	1	1
_048	T4	173.9	43.5	T1D	Male	13.7385	White, Caucasian	No	DR3/4	NO	1	4.42375	8	0.1	1.47	1.46662	1.09691	40.5931	379.652	-2.30259	0.0924965	3.7036	5.93926	0.385262	0.382963	0	1.48699	2.07944	0.0969909	4.42375	0.001	0.001	0.619554	1.46662	1.09691	40.5931	379.652	-2.33314	-6.90776	1.48699	-6.90776	-0.478756	0.0924965	3.7036	5.93926	0.382963	0	1	0
_049	T1		11.7	T1D	Male	1.22382	White, Caucasian	No	DR3/4	YES	1	0.2	8	1.94569	5.80679	1.10204	5.25747	135.281	486.1	0.665616	1.65965	4.90736	6.18642	1.75903	0.0971652	0	-1.60944	2.07944	0.220998	0.14784	0.001	1.94569	5.80679	1.10204	5.25747	135.281	486.1	-1.5096	-6.90776	-1.91162	0.665616	1.75903	1.65965	4.90736	6.18642	0.0971652	0	1	1
_049	T2	88.2	13.5	T1D	Male	2.04244	White, Caucasian	No	DR3/4	YES	1	0.2	8	1.30189	4.13032	0.16	5.50023	70.9752	549.311	0.263814	1.70479	4.26233	6.30867	1.41836	-6.90776	0	-1.60944	2.07944	0.252192	0.0712937	0.001	1.30189	4.13032	0.001	5.50023	70.9752	549.311	-1.37756	-6.90776	-2.64095	0.263814	1.41836	1.70479	4.26233	6.30867	-6.90776	0	1	1
_049	T3	140.6	44.9	T1D	Male	8.41615	White, Caucasian	No	DR3/4	YES	1	0.2	8	0.398225	1.47	0.16	1.54075	90.389	581.397	-0.920737	0.432271	4.50412	6.36543	0.385262	-0.738455	0	-1.60944	2.07944	0.706488	0.513891	0.001	0.398225	0.64226	0.477852	1.54075	90.389	581.397	-0.347449	-6.90776	-0.665745	-0.920737	-0.442762	0.432271	4.50412	6.36543	-0.738455	0	1	1
_049	T4	152.8	59.3	T1D	Male	10.0151	White, Caucasian	No	DR3/4	YES	1	0.2	8	0.353579	1.47	0.16	2.97503	87.077	499.799	-1.03965	1.09025	4.46679	6.21421	0.385262	-6.90776	0	-1.60944	2.07944	0.674146	0.129968	0.001	0.353579	1.03111	0.001	2.97503	87.077	499.799	-0.394308	-6.90776	-2.04047	-1.03965	0.0306401	1.09025	4.46679	6.21421	-6.90776	0	1	1
_050	T1		11.7	Control	Male	1.25667	White, Caucasian	No	DR4/X	NO	1	0.2	8	2.34438	6.14758	0.16	15.0342	92.7818	439.994	0.85202	2.71033	4.53025	6.08676	1.81606	-5.24163	0	-1.60944	2.07944	0.233974	0.0839651	0.001	2.34438	6.14758	0.00529164	15.0342	92.7818	439.994	-1.45255	-6.90776	-2.47735	0.85202	1.81606	2.71033	4.53025	6.08676	-5.24163	0	1	1
_050	T2	114	29.3	Control	Male	5.43463	White, Caucasian	No	DR4/X	NO	1	0.2	8	0.688731	1.47	0.16	2.93404	46.4428	333.898	-0.372905	1.07638	3.83822	5.81083	0.385262	-2.86642	0	-1.60944	2.07944	0.461259	0.0776295	0.001	0.688731	0.653864	0.0569025	2.93404	46.4428	333.898	-0.773796	-6.90776	-2.55581	-0.372905	-0.424857	1.07638	3.83822	5.81083	-2.86642	0	1	1
_050	T3	162.5	86.7	Control	Male	11.4771	White, Caucasian	No	DR4/X	NO	1	0.2	8	0.1	1.47	0.16	8.34659	82.8381	427.245	-2.30259	2.12185	4.41689	6.05736	0.385262	-4.25071	0	-1.60944	2.07944	0.001	0.001	0.001	0.515231	0.881166	0.014254	8.34659	82.8381	427.245	-6.90776	-6.90776	-6.90776	-0.66314	-0.12651	2.12185	4.41689	6.05736	-4.25071	0	1	1
_050	T4	181	129.5	Control	Male	15.4606	White, Caucasian	No	DR4/X	NO	1	0.2	8	28.7204	1.47	0.16	14.7554	203.619	482.704	3.35761	2.69161	5.31625	6.1794	0.385262	-6.90776	0	-1.60944	2.07944	0.0753768	0.302005	0.001	28.7204	2.60321	0.001	14.7554	203.619	482.704	-2.58526	-6.90776	-1.19731	3.35761	0.956745	2.69161	5.31625	6.1794	-6.90776	0	1	1
_051	T2	87.4	12.9	T1D	Male	2.01232	White, Caucasian	No	DR3/4	NO	1	0.282796	8	0.258568	1.47	0.16	1.28973	37.8743	320.468	-1.3526	0.25443	3.63427	5.76978	0.385262	-1.6975	0	-1.26303	2.07944	0.674544	0.282796	0.001	0.258568	2.53567	0.183142	1.28973	37.8743	320.468	-0.393719	-6.90776	-1.26303	-1.3526	0.930456	0.25443	3.63427	5.76978	-1.6975	0	1	0
_051	T3	109.9	19.2	T1D	Male	4.79124	White, Caucasian	No	DR3/4	NO	1	0.2	8	20.5976	1.47	0.16	13.3158	337.064	666.1	3.02517	2.58895	5.82027	6.50144	0.385262	-2.97563	0	-1.60944	2.07944	0.288993	0.001	0.001	20.5976	2.02555	0.0510154	13.3158	337.064	666.1	-1.24135	-6.90776	-6.90776	3.02517	0.705842	2.58895	5.82027	6.50144	-2.97563	0	1	1
_051	T4	153	41.3	T1D	Male	11.5181	White, Caucasian	No	DR3/4	NO	1	0.2	8	0.723723	1.47	0.980026	3.05808	43.2662	322.339	-0.323346	1.11779	3.76737	5.7756	0.385262	-0.0201762	0	-1.60944	2.07944	0.156163	0.001	0.001	0.723723	2.10817	0.980026	3.05808	43.2662	322.339	-1.85685	-6.90776	-6.90776	-0.323346	0.745821	1.11779	3.76737	5.7756	-0.0201762	0	1	1
_052	T1		7.5	Control	Female	0.733744	White, Caucasian	No	DR4/X	NO	1	0.346311	8	0.535183	11.063	0.428067	3.29523	89.9638	834.966	-0.625147	1.19248	4.49941	6.72739	2.40361	-0.848475	0	-1.06042	2.07944	0.590321	0.346311	0.0876849	0.535183	11.063	0.428067	3.29523	89.9638	834.966	-0.527089	-2.43401	-1.06042	-0.625147	2.40361	1.19248	4.49941	6.72739	-0.848475	0	1	0
_052	T2	92.7	13.1	Control	Female	3.00616	White, Caucasian	No	DR4/X	NO	1	0.2	8	3.36408	4.19836	0.212138	4.10191	142.045	598.905	1.21315	1.41145	4.95614	6.3951	1.43469	-1.55052	0	-1.60944	2.07944	0.233974	0.00866683	0.001	3.36408	4.19836	0.212138	4.10191	142.045	598.905	-1.45255	-6.90776	-4.74825	1.21315	1.43469	1.41145	4.95614	6.3951	-1.55052	0	1	1
_052	T3	108	17.4	Control	Female	5.17727	White, Caucasian	No	DR4/X	NO	1	0.2	8	1.40324	1.47	0.16	2.05583	32.7404	520.521	0.338782	0.720682	3.48861	6.25483	0.385262	-2.86642	0	-1.60944	2.07944	0.132573	0.001	0.001	1.40324	1.94374	0.0569025	2.05583	32.7404	520.521	-2.02062	-6.90776	-6.90776	0.338782	0.664612	0.720682	3.48861	6.25483	-2.86642	0	1	1
_052	T4	128.5	26.7	Control	Female	8.20808	White, Caucasian	No	DR4/X	NO	1	0.2	8	0.1	4.15503	0.16	2.8107	48.1766	641.466	-2.30259	1.03343	3.87487	6.46376	1.42432	-6.90776	0	-1.60944	2.07944	0.001	0.001	0.001	0.0664636	4.15503	0.001	2.8107	48.1766	641.466	-6.90776	-6.90776	-6.90776	-2.7111	1.42432	1.03343	3.87487	6.46376	-6.90776	0	1	1
_053	T1		7.5	Control	Male	0.785763	White, Caucasian	Spanish/Hispanic	DRX/X	YES	1	0.63225	8	0.268593	5.20109	0.16	1.4855	35.7724	423.444	-1.31456	0.39575	3.57718	6.04842	1.64887	-1.68616	0	-0.458471	2.07944	0.332867	0.63225	0.001	0.268593	5.20109	0.18523	1.4855	35.7724	423.444	-1.10001	-6.90776	-0.458471	-1.31456	1.64887	0.39575	3.57718	6.04842	-1.68616	0	1	0
_053	T2	107	16.2	Control	Male	5.37988	White, Caucasian	Spanish/Hispanic	DRX/X	YES	1	0.2	8	0.388082	3.79481	0.16	2.15128	36.1086	259.024	-0.946539	0.766063	3.58653	5.55692	1.33363	-2.57871	0	-1.60944	2.07944	0.295345	0.001	0.001	0.388082	3.79481	0.0758722	2.15128	36.1086	259.024	-1.21961	-6.90776	-6.90776	-0.946539	1.33363	0.766063	3.58653	5.55692	-2.57871	0	1	1
_053	T3	122.3	20.1	Control	Male	8.68446	White, Caucasian	Spanish/Hispanic	DRX/X	YES	1	0.2	8	0.861288	1.47	0.16	1.69673	60.2758	245.142	-0.149327	0.528702	4.09893	5.50184	0.385262	-4.15299	0	-1.60944	2.07944	0.504848	0.0409718	0.001	0.861288	0.821987	0.0157174	1.69673	60.2758	245.142	-0.683498	-6.90776	-3.19487	-0.149327	-0.19603	0.528702	4.09893	5.50184	-4.15299	0	1	1
_053	T4	153.3	34.4	Control	Male	13.8727	White, Caucasian	Spanish/Hispanic	DRX/X	YES	1	0.2	8	0.557636	1.47	0.16	1.64156	46.4201	237.944	-0.584049	0.495648	3.83773	5.47204	0.385262	-6.90776	0	-1.60944	2.07944	0.001	0.0774187	0.001	0.557636	0.01	0.001	1.64156	46.4201	237.944	-6.90776	-6.90776	-2.55853	-0.584049	-4.60517	0.495648	3.83773	5.47204	-6.90776	0	1	1
_054	T1		8.5	AbPos	Female	0.758384	White, Caucasian	Mexican American	DR3/4	NO	1	1.37425	8	0.285479	9.43665	4.16433	2.41168	60.9771	250.57	-1.25359	0.880325	4.1105	5.52374	2.2446	1.42656	0	0.317905	2.07944	0.557591	1.37425	0.001	0.285479	9.43665	4.16433	2.41168	60.9771	250.57	-0.584129	-6.90776	0.317905	-1.25359	2.2446	0.880325	4.1105	5.52374	1.42656	0	1	0
_054	T2	85	11.7	AbPos	Female	2.09993	White, Caucasian	Mexican American	DR3/4	NO	1	0.2	8	0.242523	1.47	0.16	9.01613	68.1689	352.533	-1.41666	2.19902	4.22199	5.86514	0.385262	-2.34597	0	-1.60944	2.07944	0.00430128	0.001	0.001	0.242523	1.10719	0.0957547	9.01613	68.1689	352.533	-5.44884	-6.90776	-6.90776	-1.41666	0.101829	2.19902	4.22199	5.86514	-2.34597	0	1	1
_054	T3	162	55.5	AbPos	Female	13.7303	White, Caucasian	Mexican American	DR3/4	NO	1	0.2	8	0.1	1.47	0.16	2.04306	36.2185	321.312	-2.30259	0.714449	3.58957	5.77241	0.385262	-6.90776	0	-1.60944	2.07944	0.001	0.001	0.001	0.291802	0.766258	0.001	2.04306	36.2185	321.312	-6.90776	-6.90776	-6.90776	-1.23168	-0.266236	0.714449	3.58957	5.77241	-6.90776	0	1	1
_054	T4	162	56.1	AbPos	Female	13.9822	White, Caucasian	Mexican American	DR3/4	NO	1	0.2	8	0.946743	1.47	0.16	3.56167	36.3895	407.36	-0.0547279	1.27023	3.59428	6.0097	0.385262	-6.90776	0	-1.60944	2.07944	0.0741633	0.001	0.001	0.946743	0.01	0.001	3.56167	36.3895	407.36	-2.60149	-6.90776	-6.90776	-0.0547279	-4.60517	1.27023	3.59428	6.0097	-6.90776	0	1	1
_055	T1	86.5	12.1	AbPos	Female	2.06708	White, Caucasian	No	DR4/4	YES	1	0.2	8	0.973334	1.47	0.16	1.48509	83.8038	379.987	-0.0270276	0.395472	4.42848	5.94014	0.385262	-1.97975	0	-1.60944	2.07944	0.001	0.001	0.001	0.973334	3.49247	0.138104	1.48509	83.8038	379.987	-6.90776	-6.90776	-6.90776	-0.0270276	1.25061	0.395472	4.42848	5.94014	-1.97975	0	1	1
_055	T2	146.5	34.8	AbPos	Female	10.9925	White, Caucasian	No	DR4/4	YES	1	0.2	8	0.1	1.47	0.16	1.79321	74.9792	345.677	-2.30259	0.584006	4.31721	5.84551	0.385262	-6.90776	0	-1.60944	2.07944	0.001	0.001	0.001	0.180026	0.421355	0.001	1.79321	74.9792	345.677	-6.90776	-6.90776	-6.90776	-1.71466	-0.86428	0.584006	4.31721	5.84551	-6.90776	0	1	1
_055	T3	157	45	AbPos	Female	12.1588	White, Caucasian	No	DR4/4	YES	1	0.2	8	0.633564	3.51145	0.16	1.2515	89.4567	385.672	-0.456395	0.224339	4.49375	5.95499	1.25603	-6.90776	0	-1.60944	2.07944	0.231144	0.0488407	0.001	0.633564	3.51145	0.001	1.2515	89.4567	385.672	-1.46471	-6.90776	-3.01919	-0.456395	1.25603	0.224339	4.49375	5.95499	-6.90776	0	1	1
_055	T4	164.6	51.2	AbPos	Female	13.6728	White, Caucasian	No	DR4/4	YES	1	0.2	8	0.1	1.47	0.16	2.58497	65.0198	361.851	-2.30259	0.949713	4.17469	5.89123	0.385262	-1.75586	0	-1.60944	2.07944	0.001	0.619274	0.001	0.0870032	0.316971	0.172759	2.58497	65.0198	361.851	-6.90776	-6.90776	-0.479208	-2.44181	-1.14895	0.949713	4.17469	5.89123	-1.75586	0	1	1
_056	T1			Control	Male	0.772073	White, Caucasian	No	DR3/4	NO	1	0.2	8	0.661953	1.47	0.16	1.28688	36.3846	562.841	-0.412561	0.252221	3.59415	6.333	0.385262	-6.90776	0	-1.60944	2.07944	0.001	0.001	0.001	0.661953	3.26891	0.001	1.28688	36.3846	562.841	-6.90776	-6.90776	-6.90776	-0.412561	1.18446	0.252221	3.59415	6.333	-6.90776	0	1	1
_056	T2	95.5	14.6	Control	Male	3.01164	White, Caucasian	No	DR3/4	NO	1	0.2	8	0.840788	3.38895	0.16	1.62106	50.2163	514.436	-0.173416	0.483079	3.91634	6.24307	1.22052	-3.09779	0	-1.60944	2.07944	0.174893	0.235698	0.001	0.840788	3.38895	0.0451487	1.62106	50.2163	514.436	-1.74358	-6.90776	-1.4452	-0.173416	1.22052	0.483079	3.91634	6.24307	-3.09779	0	1	1
_056	T3	120.5	24.9	Control	Male	5.99315	White, Caucasian	No	DR3/4	NO	1	0.2	8	0.301064	1.47	0.16	1.47305	41.9104	438.782	-1.20043	0.387334	3.73553	6.084	0.385262	-1.93056	0	-1.60944	2.07944	0.00760246	0.001	0.001	0.301064	1.92955	0.145067	1.47305	41.9104	438.782	-4.87928	-6.90776	-6.90776	-1.20043	0.657289	0.387334	3.73553	6.084	-1.93056	0	1	1
_056	T4	156.4	59.2	Control	Male	12.0438	White, Caucasian	No	DR3/4	NO	1	0.2	8	0.1	1.47	0.16	3.66127	60.1912	442.947	-2.30259	1.29781	4.09753	6.09345	0.385262	-6.90776	0	-1.60944	2.07944	0.001	0.001	0.001	0.001	2.79255	0.001	3.66127	60.1912	442.947	-6.90776	-6.90776	-6.90776	-6.90776	1.02696	1.29781	4.09753	6.09345	-6.90776	0	1	1
_057	T1		7.5	Control	Female	0.783025	White, Caucasian	No	DR3/4	NO	1	0.2	8	0.635319	1.47	0.16	2.92611	42.8782	649.369	-0.453628	1.07367	3.75836	6.476	0.385262	-1.37062	0	-1.60944	2.07944	0.001	0.001	0.001	0.635319	12.5198	0.253949	2.92611	42.8782	649.369	-6.90776	-6.90776	-6.90776	-0.453628	2.52731	1.07367	3.75836	6.476	-1.37062	0	1	1
_057	T2	84.5	11.3	Control	Female	2.08898	White, Caucasian	No	DR3/4	NO	1	5.67624	8	0.556389	1.47	0.16	1.63906	155.961	446.3	-0.586287	0.494125	5.04961	6.10099	0.385262	-0.986828	0	1.73629	2.07944	0.238079	5.67624	0.001	0.556389	2.67794	0.372757	1.63906	155.961	446.3	-1.43515	-6.90776	1.73629	-0.586287	0.985046	0.494125	5.04961	6.10099	-0.986828	0	1	0
_057	T3	139.8	44.5	Control	Female	9.13894	White, Caucasian	No	DR3/4	NO	1	0.2	8	0.1	1.47	0.310806	5.23115	54.9197	493.965	-2.30259	1.65463	4.00587	6.20247	0.385262	-1.16859	0	-1.60944	2.07944	0.001	0.001	6.60629	0.087069	1.82123	0.310806	5.23115	54.9197	493.965	-6.90776	1.88802	-6.90776	-2.44105	0.599513	1.65463	4.00587	6.20247	-1.16859	0	1	1
_057	T4	161.5	67.7	Control	Female	12.104	White, Caucasian	No	DR3/4	NO	1	69.4412	310.999	0.1	1.47	42.0162	9.49697	70.2597	414.364	-2.30259	2.25097	4.2522	6.02675	0.385262	3.73805	0	4.24048	5.73979	0.430351	69.4412	310.999	0.335812	2.81512	42.0162	9.49697	70.2597	414.364	-0.843154	5.73979	4.24048	-1.0912	1.035	2.25097	4.2522	6.02675	3.73805	0	1	0
_058	T1		8.28	AbPos	Female	0.736481	Asian	No	DR3/4	NO	1	0.2	8	0.428859	1.47	0.16	1.08744	30.3104	375.871	-0.846627	0.0838224	3.41149	5.92925	0.385262	-6.90776	0	-1.60944	2.07944	0.001	0.001	0.001	0.428859	6.8377	0.001	1.08744	30.3104	375.871	-6.90776	-6.90776	-6.90776	-0.846627	1.92245	0.0838224	3.41149	5.92925	-6.90776	0	1	1
_058	T2	130.3	30.3	AbPos	Female	8.80493	Asian	No	DR3/4	NO	1	0.2	8	1.77882	5.5432	0.282998	2.5895	128.645	314.14	0.575949	0.951466	4.85706	5.74984	1.71257	-1.26232	0	-1.60944	2.07944	0.279397	0.001	0.001	1.77882	5.5432	0.282998	2.5895	128.645	314.14	-1.27512	-6.90776	-6.90776	0.575949	1.71257	0.951466	4.85706	5.74984	-1.26232	0	1	1
_058	T3	138.3	38.3	AbPos	Female	9.96304	Asian	No	DR3/4	NO	1	0.2	8	1.11111	1.47	0.16	4.36035	113.871	273.755	0.10536	1.47255	4.73507	5.61223	0.385262	-6.90776	0	-1.60944	2.07944	0.001	0.001	0.001	1.11111	2.49145	0.001	4.36035	113.871	273.755	-6.90776	-6.90776	-6.90776	0.10536	0.912864	1.47255	4.73507	5.61223	-6.90776	0	1	1
_058	T4	180.2	50.6	AbPos	Female	12.2574	Asian	No	DR3/4	NO	1	0.2	8	2.89074	10.0479	0.16	6.73447	117.324	216.458	1.06151	1.90724	4.76494	5.3774	2.30737	-6.90776	0	-1.60944	2.07944	0.0954305	0.001	0.001	2.89074	10.0479	0.001	6.73447	117.324	216.458	-2.34936	-6.90776	-6.90776	1.06151	2.30737	1.90724	4.76494	5.3774	-6.90776	0	1	1
_059	T1		9.73	T1D	Male	0.832306	White, Caucasian	No	DR3/4	NO	1	0.2	8	0.1	1.47	0.16	2.27887	101.985	585.618	-2.30259	0.823679	4.62483	6.37267	0.385262	-3.18397	0	-1.60944	2.07944	0.0474583	0.001	0.001	0.0648549	9.77003	0.041421	2.27887	101.985	585.618	-3.0479	-6.90776	-6.90776	-2.7356	2.27932	0.823679	4.62483	6.37267	-3.18397	0	1	1
_059	T2	108	18.2	T1D	Male	4.9473	White, Caucasian	No	DR3/4	NO	1	0.2	8	0.413893	1.47	0.16	1.62411	73.0248	653.926	-0.882148	0.484959	4.2908	6.48299	0.385262	-5.36516	0	-1.60944	2.07944	0.001	0.001	0.001	0.413893	0.668756	0.00467672	1.62411	73.0248	653.926	-6.90776	-6.90776	-6.90776	-0.882148	-0.402336	0.484959	4.2908	6.48299	-5.36516	0	1	1
_059	T3	121.5	22.8	T1D	Male	7.26899	White, Caucasian	No	DR3/4	NO	1	0.2	8	0.1	1.47	0.16	3.63529	51.1159	600.47	-2.30259	1.29069	3.93409	6.39771	0.385262	-3.83825	0	-1.60944	2.07944	0.001	0.001	0.001	0.575308	2.9277	0.0215312	3.63529	51.1159	600.47	-6.90776	-6.90776	-6.90776	-0.552849	1.07422	1.29069	3.93409	6.39771	-3.83825	0	1	1
_059	T4	142	34.4	T1D	Male	11.0335	White, Caucasian	No	DR3/4	NO	1	0.2	8	0.1	5.34434	0.16	3.05754	121.299	711.955	-2.30259	1.11761	4.79826	6.56801	1.67604	-6.90776	0	-1.60944	2.07944	0.001	0.001	0.001	0.290412	5.34434	0.001	3.05754	121.299	711.955	-6.90776	-6.90776	-6.90776	-1.23645	1.67604	1.11761	4.79826	6.56801	-6.90776	0	1	1
_060	T1		7.97	Control	Female	0.750171	White, Caucasian	Spanish/Hispanic	DR3/3	NO	1	0.2	8	0.1	3.28525	0.16	1.07708	50.6161	299.286	-2.30259	0.0742582	3.92427	5.7014	1.18944	-1.90115	0	-1.60944	2.07944	0.236838	0.001	0.001	0.104289	3.28525	0.149397	1.07708	50.6161	299.286	-1.44038	-6.90776	-6.90776	-2.26059	1.18944	0.0742582	3.92427	5.7014	-1.90115	0	1	1
_060	T2	81.8	11.6	Control	Female	1.99589	White, Caucasian	Spanish/Hispanic	DR3/3	NO	1.30914	1.95087	8	1.74204	7.99802	0.937574	2.93471	90.7142	475.742	0.555058	1.07661	4.50771	6.16488	2.07919	-0.0644598	0.269367	0.668277	2.07944	1.30914	1.95087	0.001	1.74204	7.99802	0.937574	2.93471	90.7142	475.742	0.269367	-6.90776	0.668277	0.555058	2.07919	1.07661	4.50771	6.16488	-0.0644598	0	0	0
_060	T3	99.5	15.2	Control	Female	4.2026	White, Caucasian	Spanish/Hispanic	DR3/3	NO	1	0.595273	8	0.844465	1.47	0.284601	0.983334	51.0003	353.781	-0.169053	-0.0168063	3.93183	5.86868	0.385262	-1.25667	0	-0.518735	2.07944	0.001	0.595273	0.001	0.844465	1.35923	0.284601	0.983334	51.0003	353.781	-6.90776	-6.90776	-0.518735	-0.169053	0.306919	-0.0168063	3.93183	5.86868	-1.25667	0	1	0
_060	T4	114.2	20.6	Control	Female	6.87748	White, Caucasian	Spanish/Hispanic	DR3/3	NO	1	0.2	8	1.29718	1.47	0.16	6.25414	79.492	292.086	0.26019	1.83324	4.37566	5.67705	0.385262	-6.90776	0	-1.60944	2.07944	0.511095	0.001	0.001	1.29718	1.32854	0.001	6.25414	79.492	292.086	-0.6712	-6.90776	-6.90776	0.26019	0.284084	1.83324	4.37566	5.67705	-6.90776	0	1	1
_061	T1		8.4	Control	Female	0.747433	White, Caucasian	No	DR4/X	NO	1.78938	3.04633	12.7991	0.930299	9.01084	1.42357	7.91223	65.2962	683.952	-0.0722495	2.06841	4.17893	6.52789	2.19843	0.353166	0.581867	1.11394	2.54937	1.78938	3.04633	12.7991	0.930299	9.01084	1.42357	7.91223	65.2962	683.952	0.581867	2.54937	1.11394	-0.0722495	2.19843	2.06841	4.17893	6.52789	0.353166	0	0	0
_061	T2	140	46.4	Control	Female	7.52635	White, Caucasian	No	DR4/X	NO	1	4.49885	8	0.397447	1.47	1.73295	5.41111	68.2848	694.042	-0.922694	1.68845	4.22369	6.54253	0.385262	0.549827	0	1.50382	2.07944	0.001	4.49885	0.001	0.397447	1.81275	1.73295	5.41111	68.2848	694.042	-6.90776	-6.90776	1.50382	-0.922694	0.594845	1.68845	4.22369	6.54253	0.549827	0	1	0
_061	T3	151.4	55.2	Control	Female	9.2731	White, Caucasian	No	DR4/X	NO	1	0.2	8	0.19655	1.47	0.16	3.94876	70.2275	584.939	-1.62684	1.3734	4.25174	6.37151	0.385262	-5.17269	0	-1.60944	2.07944	0.001	0.001	0.001	0.19655	0.01	0.00566931	3.94876	70.2275	584.939	-6.90776	-6.90776	-6.90776	-1.62684	-4.60517	1.3734	4.25174	6.37151	-5.17269	0	1	1
_061	T4	175.3	91.7	Control	Female	13.3799	White, Caucasian	No	DR4/X	NO	1	0.2	8	0.1	1.47	0.16	6.57162	109.825	536.776	-2.30259	1.88276	4.69889	6.28558	0.385262	-2.39055	0	-1.60944	2.07944	0.001	0.0124421	0.001	0.175855	1.07434	0.0915794	6.57162	109.825	536.776	-6.90776	-6.90776	-4.38667	-1.73809	0.0717083	1.88276	4.69889	6.28558	-2.39055	0	1	1
_062	T1		10.2	Control	Male	1.21287	White, Caucasian	No	DR4/X	NO	1	0.2	8	0.1	7.0911	0.16	5.42401	104.047	506.179	-2.30259	1.69084	4.64484	6.22689	1.95884	-2.55021	0	-1.60944	2.07944	0.280775	0.0994494	3.80802	0.183289	7.0911	0.0780652	5.42401	104.047	506.179	-1.2702	1.33711	-2.30811	-1.69669	1.95884	1.69084	4.64484	6.22689	-2.55021	0	1	1
_062	T2	93.5	13.2	Control	Male	3.02806	White, Caucasian	No	DR4/X	NO	1	0.561519	8	0.280589	4.05882	0.16	1.55938	121.749	379.042	-1.27086	0.444286	4.80196	5.93765	1.40089	-6.90776	0	-0.577109	2.07944	0.363917	0.561519	0.001	0.280589	4.05882	0.001	1.55938	121.749	379.042	-1.01083	-6.90776	-0.577109	-1.27086	1.40089	0.444286	4.80196	5.93765	-6.90776	0	1	0
_062	T3	122.5	23.1	Control	Male	7.10472	White, Caucasian	No	DR4/X	NO	1	0.2	8	0.596098	3.62523	0.16	1.81305	126.571	456.119	-0.51735	0.595013	4.8408	6.12275	1.28792	-2.13007	0	-1.60944	2.07944	0.473115	0.001	5.57635	0.596098	3.62523	0.118829	1.81305	126.571	456.119	-0.748417	1.71853	-6.90776	-0.51735	1.28792	0.595013	4.8408	6.12275	-2.13007	0	1	1
_062	T4	174.4	69.2	Control	Male	16.0958	White, Caucasian	No	DR4/X	NO	1	0.2	8	0.1	1.47	0.16	2.27454	126.981	484.77	-2.30259	0.821777	4.84404	6.18367	0.385262	-6.90776	0	-1.60944	2.07944	0.001	0.001	0.001	0.0860234	2.40972	0.001	2.27454	126.981	484.77	-6.90776	-6.90776	-6.90776	-2.45314	0.879512	0.821777	4.84404	6.18367	-6.90776	0	1	1
_063	T1			Control	Male	0.91718	White, Caucasian	No	DR4/X	NO	1	0.309428	8	0.281258	5.61311	0.16	4.17433	75.7405	620.949	-1.26848	1.42895	4.32731	6.43125	1.72511	-2.39759	0	-1.17303	2.07944	0.661203	0.309428	0.001	0.281258	5.61311	0.0909364	4.17433	75.7405	620.949	-0.413695	-6.90776	-1.17303	-1.26848	1.72511	1.42895	4.32731	6.43125	-2.39759	0	1	0
_063	T2	114.5	19.8	Control	Male	6.0178	White, Caucasian	No	DR4/X	NO	1	0.2	8	0.881293	1.47	0.16	1.14492	67.7812	454.989	-0.126365	0.135332	4.21628	6.12027	0.385262	-3.76857	0	-1.60944	2.07944	0.339039	0.001	0.001	0.881293	0.384691	0.023085	1.14492	67.7812	454.989	-1.08164	-6.90776	-6.90776	-0.126365	-0.955315	0.135332	4.21628	6.12027	-3.76857	0	1	1
_063	T3	124.7	23	Control	Male	8.03559	White, Caucasian	No	DR4/X	NO	1	0.2	8	0.1	8.2365	0.16	10.6631	39.2708	290.811	-2.30259	2.36679	3.67048	5.67267	2.10858	-6.90776	0	-1.60944	2.07944	0.320516	0.245434	0.001	0.208542	8.2365	0.001	10.6631	39.2708	290.811	-1.13782	-6.90776	-1.40473	-1.56761	2.10858	2.36679	3.67048	5.67267	-6.90776	0	1	1
_063	T4	161.3	44.1	Control	Male	14.976	White, Caucasian	No	DR4/X	NO	1	0.2	8	0.1	1.47	0.16	1.48239	52.3629	419.785	-2.30259	0.393656	3.9582	6.03974	0.385262	-6.90776	0	-1.60944	2.07944	0.034559	0.001	0.001	0.383638	0.01	0.001	1.48239	52.3629	419.785	-3.36509	-6.90776	-6.90776	-0.958057	-4.60517	0.393656	3.9582	6.03974	-6.90776	0	1	1
_064	T1		14	T1D	Female	2.00137	White, Caucasian	No	DR4/X	YES	1	0.2	8	0.651321	14.9421	0.16	3.81878	46.5704	335.388	-0.428752	1.33993	3.84096	5.81529	2.70418	-6.90776	0	-1.60944	2.07944	0.00708398	0.0981049	0.001	0.651321	14.9421	0.001	3.81878	46.5704	335.388	-4.94992	-6.90776	-2.32172	-0.428752	2.70418	1.33993	3.84096	5.81529	-6.90776	0	1	1
_064	T2	115.3	26	T1D	Female	6.0178	White, Caucasian	No	DR4/X	YES	1	0.2	8	0.212799	1.47	0.16	3.71729	31.3536	435.734	-1.54741	1.31299	3.44533	6.07703	0.385262	-6.90776	0	-1.60944	2.07944	0.001	0.001	0.001	0.212799	2.15082	0.001	3.71729	31.3536	435.734	-6.90776	-6.90776	-6.90776	-1.54741	0.765847	1.31299	3.44533	6.07703	-6.90776	0	1	1
_064	T3	156.1	73.8	T1D	Female	12	White, Caucasian	No	DR4/X	YES	1.25214	0.465591	8	0.781679	1.47	0.614687	2.97848	73.5756	494.956	-0.246311	1.09141	4.29831	6.20447	0.385262	-0.486642	0.224852	-0.764447	2.07944	1.25214	0.465591	0.001	0.781679	0.01	0.614687	2.97848	73.5756	494.956	0.224852	-6.90776	-0.764447	-0.246311	-4.60517	1.09141	4.29831	6.20447	-0.486642	0	0	0
_064	T4	161.5	88.9	T1D	Female	13.9685	White, Caucasian	No	DR4/X	YES	1	0.582716	8	0.1	1.47	0.16	3.81272	89.8273	327.069	-2.30259	1.33834	4.49789	5.79017	0.385262	-6.90776	0	-0.540054	2.07944	0.001	0.582716	0.001	0.375762	1.62719	0.001	3.81272	89.8273	327.069	-6.90776	-6.90776	-0.540054	-0.978799	0.486854	1.33834	4.49789	5.79017	-6.90776	0	1	0
_065	T1		11	T1D	Female	1.28405	White, Caucasian	No	DR3/4	NO	1.52162	0.388138	8	1.543	25.363	0.16	6.47017	161.479	607.892	0.433727	1.8672	5.08438	6.41	3.23329	-1.67789	0.419777	-0.946394	2.07944	1.52162	0.388138	10.8816	1.543	25.363	0.186767	6.47017	161.479	607.892	0.419777	2.38707	-0.946394	0.433727	3.23329	1.8672	5.08438	6.41	-1.67789	0	0	0
_065	T2	121	23.7	T1D	Female	6.43669	White, Caucasian	No	DR3/4	NO	6.21392	0.966478	8	2.64178	8.1794	1.11368	6.32391	86.6561	549.065	0.971454	1.84434	4.46195	6.30822	2.10162	0.107669	1.82679	-0.0340967	2.07944	6.21392	0.966478	14.5584	2.64178	8.1794	1.11368	6.32391	86.6561	549.065	1.82679	2.67817	-0.0340967	0.971454	2.10162	1.84434	4.46195	6.30822	0.107669	0	0	0
_065	T3	139.1	31.4	T1D	Female	8.87337	White, Caucasian	No	DR3/4	NO	3.25123	0.867601	8	2.40683	6.52616	0.397606	2.68207	82.1903	481.155	0.878312	0.98659	4.40904	6.17619	1.87582	-0.922293	1.17903	-0.142023	2.07944	3.25123	0.867601	14.3196	2.40683	6.52616	0.397606	2.68207	82.1903	481.155	1.17903	2.66163	-0.142023	0.878312	1.87582	0.98659	4.40904	6.17619	-0.922293	0	0	0
_065	T4	154	40.1	T1D	Female	11.1129	White, Caucasian	No	DR3/4	NO	4.77609	0.6018	8	3.01501	3.67377	0.741752	2.76256	121.108	535.487	1.1036	1.01616	4.79668	6.28318	1.30122	-0.29874	1.56362	-0.50783	2.07944	4.77609	0.6018	8.72283	3.01501	3.67377	0.741752	2.76256	121.108	535.487	1.56362	2.16594	-0.50783	1.1036	1.30122	1.01616	4.79668	6.28318	-0.29874	0	0	0
_066	T1		8.1	AbPos	Male	0.739219	White, Caucasian	No	DR3/4	NO	1	2.31189	8	0.1	4.55119	0.539927	1.02354	23.3173	645.509	-2.30259	0.0232646	3.14919	6.47004	1.51539	-0.616322	0	0.838064	2.07944	0.187846	2.31189	0.001	0.188932	4.55119	0.539927	1.02354	23.3173	645.509	-1.67213	-6.90776	0.838064	-1.66637	1.51539	0.0232646	3.14919	6.47004	-0.616322	0	1	0
_066	T2	95.7	14.6	AbPos	Male	3.05818	White, Caucasian	No	DR3/4	NO	1	0.2	8	0.658082	1.47	0.16	1.82234	53.5165	254.493	-0.418426	0.600123	3.97999	5.53927	0.385262	-2.72101	0	-1.60944	2.07944	0.297253	0.168701	0.001	0.658082	1.53289	0.0658085	1.82234	53.5165	254.493	-1.21317	-6.90776	-1.77963	-0.418426	0.427158	0.600123	3.97999	5.53927	-2.72101	0	1	1
_066	T3	130	28.7	AbPos	Male	8.0794	White, Caucasian	No	DR3/4	NO	1	0.2	8	0.356187	1.47	0.16	1.28325	55.7568	308.332	-1.0323	0.249398	4.021	5.73118	0.385262	-2.6238	0	-1.60944	2.07944	0.001	0.001	0.001	0.356187	0.250762	0.0725269	1.28325	55.7568	308.332	-6.90776	-6.90776	-6.90776	-1.0323	-1.38325	0.249398	4.021	5.73118	-2.6238	0	1	1
_066	T4	172	73.6	AbPos	Male	15.6687	White, Caucasian	No	DR3/4	NO	1	0.2	8	0.1	1.47	0.16	3.06106	53.2184	428.981	-2.30259	1.11876	3.9744	6.06141	0.385262	-4.76285	0	-1.60944	2.07944	0.358136	0.001	0.001	0.713919	0.289325	0.00854119	3.06106	53.2184	428.981	-1.02684	-6.90776	-6.90776	-0.336986	-1.2402	1.11876	3.9744	6.06141	-4.76285	0	1	1
_067	T1		10.4	AbPos	Male	0.722792	White, Caucasian	No	DR3/3	NO	1	0.2	8	1.37821	1.47	0.16	2.30894	82.3808	501.591	0.320789	0.83679	4.41135	6.21778	0.385262	-4.29596	0	-1.60944	2.07944	0.001	0.001	0.001	1.37821	2.92525	0.0136235	2.30894	82.3808	501.591	-6.90776	-6.90776	-6.90776	0.320789	1.07338	0.83679	4.41135	6.21778	-4.29596	0	1	1
_067	T2	112.9	19.9	AbPos	Male	5.08145	White, Caucasian	No	DR3/3	NO	1	1.47816	8	0.1	1.47	0.89971	3.03355	55.8393	356.436	-2.30259	1.10973	4.02248	5.87616	0.385262	-0.105683	0	0.3908	2.07944	0.001	1.47816	0.001	0.252447	1.64599	0.89971	3.03355	55.8393	356.436	-6.90776	-6.90776	0.3908	-1.37655	0.498342	1.10973	4.02248	5.87616	-0.105683	0	1	0
_067	T3	119.6	22.5	AbPos	Male	6.17385	White, Caucasian	No	DR3/3	NO	1	0.2	8	0.1	1.47	0.16	1.1388	68.4323	383.668	-2.30259	0.129971	4.22585	5.94978	0.385262	-6.90776	0	-1.60944	2.07944	0.125727	0.001	0.001	0.362044	0.764842	0.001	1.1388	68.4323	383.668	-2.07364	-6.90776	-6.90776	-1.01599	-0.268086	0.129971	4.22585	5.94978	-6.90776	0	1	1
_067	T4	125.6	23.8	AbPos	Male	7.17043	White, Caucasian	No	DR3/3	NO	1	0.2	8	0.1	1.47	0.16	0.5	72.8627	355.537	-2.30259	-0.693147	4.28858	5.87363	0.385262	-3.37868	0	-1.60944	2.07944	0.001	0.001	0.001	0.0836057	0.766258	0.0340923	0.30919	72.8627	355.537	-6.90776	-6.90776	-6.90776	-2.48164	-0.266236	-1.1738	4.28858	5.87363	-3.37868	1	1	1
_068	T1		7.5	AbPos	Female	0.796714	White, Caucasian	Spanish/Hispanic	DR4/X	NO	1	0.2	8	1.41027	22.3366	0.16	2.361	118.998	544.648	0.34378	0.859083	4.7791	6.30014	3.10623	-6.90776	0	-1.60944	2.07944	0.014214	0.193861	0.001	1.41027	22.3366	0.001	2.361	118.998	544.648	-4.25353	-6.90776	-1.64061	0.34378	3.10623	0.859083	4.7791	6.30014	-6.90776	0	1	1
_068	T2	74	9.9	AbPos	Female	1.27584	White, Caucasian	Spanish/Hispanic	DR4/X	NO	45.4626	1.59005	8	4.41286	11.2327	0.16	10.1684	616.144	789.619	1.48452	2.31929	6.42348	6.67155	2.41883	-2.19444	3.81689	0.463763	2.07944	45.4626	1.59005	15.0814	4.41286	11.2327	0.111421	10.1684	616.144	789.619	3.81689	2.71346	0.463763	1.48452	2.41883	2.31929	6.42348	6.67155	-2.19444	0	0	0
_068	T3	102.5	16.5	AbPos	Female	4.17248	White, Caucasian	Spanish/Hispanic	DR4/X	NO	1	0.2	8	1.05388	15.8053	0.16	7.37378	104.099	495.44	0.0524795	1.99793	4.64534	6.20545	2.76035	-2.90897	0	-1.60944	2.07944	0.001	0.0875504	0.001	1.05388	15.8053	0.0545318	7.37378	104.099	495.44	-6.90776	-6.90776	-2.43554	0.0524795	2.76035	1.99793	4.64534	6.20545	-2.90897	0	1	1
_068	T4	140.5	40.1	AbPos	Female	10.4586	White, Caucasian	Spanish/Hispanic	DR4/X	NO	1	0.2	193.648	0.1	1.47	0.16	2.85553	102.61	350.321	-2.30259	1.04926	4.63093	5.85885	0.385262	-6.90776	0	-1.60944	5.26604	0.001	0.001	193.648	0.495835	1.31808	0.001	2.85553	102.61	350.321	-6.90776	5.26604	-6.90776	-0.701512	0.276175	1.04926	4.63093	5.85885	-6.90776	0	1	1
_069	T1		10.5	Control	Male	0.919917	White, Caucasian	No	DR4/X	NO	1	0.2	8	1.32968	18.8281	1.14936	1.92686	132.952	483.271	0.284936	0.655891	4.88999	6.18058	2.93535	0.139209	0	-1.60944	2.07944	0.001	0.455938	0.001	1.32968	18.8281	1.14936	1.92686	132.952	483.271	-6.90776	-6.90776	-0.785399	0.284936	2.93535	0.655891	4.88999	6.18058	0.139209	0	1	1
_069	T2	84	11.8	Control	Male	1.45654	White, Caucasian	No	DR4/X	NO	1	0.2	8	1.47228	21.6758	0.16	1.94526	160.925	347.763	0.386813	0.665398	5.08094	5.85152	3.0762	-3.73084	0	-1.60944	2.07944	0.427729	0.001	0.001	1.47228	21.6758	0.0239726	1.94526	160.925	347.763	-0.849267	-6.90776	-6.90776	0.386813	3.0762	0.665398	5.08094	5.85152	-3.73084	0	1	1
_069	T3	91.5	14.3	Control	Male	2.01506	White, Caucasian	No	DR4/X	NO	1.55688	0.2	8	0.736836	4.62324	0.16	3.87373	218.584	279.383	-0.30539	1.35422	5.38717	5.63258	1.5311	-1.4025	0.442682	-1.60944	2.07944	1.55688	0.001	0.001	0.736836	4.62324	0.245982	3.87373	218.584	279.383	0.442682	-6.90776	-6.90776	-0.30539	1.5311	1.35422	5.38717	5.63258	-1.4025	0	0	1
_069	T4	111.3	18.1	Control	Male	4.09856	White, Caucasian	No	DR4/X	NO	1	0.2	8	0.195491	11.6857	0.16	1.62073	56.3147	286.342	-1.63224	0.482878	4.03096	5.65719	2.45837	-1.83207	0	-1.60944	2.07944	0.0443956	0.001	0.001	0.195491	11.6857	0.160081	1.62073	56.3147	286.342	-3.11461	-6.90776	-6.90776	-1.63224	2.45837	0.482878	4.03096	5.65719	-1.83207	0	1	1
_070	T1		9.75	T1D	Male	0.848733	White, Caucasian	No	DR3/X	YES	1	0.2	8	0.569107	1.47	0.16	2.80874	55.5899	489.238	-0.563687	1.03274	4.018	6.19285	0.385262	-2.66371	0	-1.60944	2.07944	0.0957287	0.0413754	0.001	0.569107	11.5437	0.0696891	2.80874	55.5899	489.238	-2.34624	-6.90776	-3.18507	-0.563687	2.44614	1.03274	4.018	6.19285	-2.66371	0	1	1
_070	T3	88.4	16.6	T1D	Male	1.97947	White, Caucasian	No	DR3/X	YES	1	0.2	8	1.24742	10.4733	0.16	3.79538	95.7645	333.379	0.221077	1.33378	4.56189	5.80928	2.34883	-2.81747	0	-1.60944	2.07944	0.452106	0.001	0.001	1.24742	10.4733	0.0597572	3.79538	95.7645	333.379	-0.793839	-6.90776	-6.90776	0.221077	2.34883	1.33378	4.56189	5.80928	-2.81747	0	1	1
_070	T4	113	23.4	T1D	Male	5.05955	White, Caucasian	No	DR3/X	YES	1	0.2	8	0.142599	5.15795	0.16	1.62969	86.9431	357.032	-1.94772	0.488389	4.46525	5.87782	1.64054	-6.90776	0	-1.60944	2.07944	0.001	0.001	0.001	0.142599	5.15795	0.001	1.62969	86.9431	357.032	-6.90776	-6.90776	-6.90776	-1.94772	1.64054	0.488389	4.46525	5.87782	-6.90776	0	1	1
_071	T1		9.35	Control	Male	0.818617	White, Caucasian	No	DR3/4	NO	1	0.2	8	0.185097	1.47	0.16	1.78254	49.9605	315.728	-1.68687	0.578041	3.91123	5.75488	0.385262	-4.1942	0	-1.60944	2.07944	0.001	0.0281632	0.001	0.185097	6.34787	0.0150828	1.78254	49.9605	315.728	-6.90776	-6.90776	-3.56974	-1.68687	1.84812	0.578041	3.91123	5.75488	-4.1942	0	1	1
_071	T2	87	13.4	Control	Male	2.25599	White, Caucasian	No	DR3/4	NO	1	0.2	8	3.60982	1.47	0.16	3.30602	132.325	290.04	1.28366	1.19574	4.88526	5.67002	0.385262	-2.63798	0	-1.60944	2.07944	0.001	0.001	0.001	3.60982	11.3799	0.0715056	3.30602	132.325	290.04	-6.90776	-6.90776	-6.90776	1.28366	2.43185	1.19574	4.88526	5.67002	-2.63798	0	1	1
_071	T3	100.3	18.3	Control	Male	4.282	White, Caucasian	No	DR3/4	NO	1	0.2	8	6.59317	7.06482	0.16	13.3708	240.081	249.86	1.88603	2.59308	5.48097	5.5209	1.95513	-6.90776	0	-1.60944	2.07944	0.923656	0.001	0.001	6.59317	7.06482	0.001	13.3708	240.081	249.86	-0.0794156	-6.90776	-6.90776	1.88603	1.95513	2.59308	5.48097	5.5209	-6.90776	0	1	1
_071	T4	115	22.2	Control	Male	6.75428	White, Caucasian	No	DR3/4	NO	1	0.362744	8	0.680115	7.35579	0.286301	9.81831	39.0485	232.669	-0.385493	2.28425	3.66481	5.44962	1.99549	-1.25071	0	-1.01406	2.07944	0.0947308	0.362744	0.001	0.680115	7.35579	0.286301	9.81831	39.0485	232.669	-2.35672	-6.90776	-1.01406	-0.385493	1.99549	2.28425	3.66481	5.44962	-1.25071	0	1	0
_072	T1		7.6	Control	Female	0.845995	White, Caucasian	No	DR3/4	NO	1	0.2	8	0.744279	1.47	0.16	2.54614	62.0999	626.095	-0.295339	0.934578	4.12874	6.4395	0.385262	-4.6391	0	-1.60944	2.07944	0.001	0.001	0.001	0.744279	1.57904	0.00966642	2.54614	62.0999	626.095	-6.90776	-6.90776	-6.90776	-0.295339	0.456817	0.934578	4.12874	6.4395	-4.6391	0	1	1
_072	T2		9.75	Control	Female	1.27584	White, Caucasian	No	DR3/4	NO	1	3.45291	8	0.365374	1.47	0.16	1.02802	48.9964	627.748	-1.00683	0.0276339	3.89175	6.44214	0.385262	-1.2143	0	1.23922	2.07944	0.429015	3.45291	0.001	0.365374	1.70781	0.296919	1.02802	48.9964	627.748	-0.846264	-6.90776	1.23922	-1.00683	0.535214	0.0276339	3.89175	6.44214	-1.2143	0	1	0
_072	T3		12.7	Control	Female	2.05065	White, Caucasian	No	DR3/4	NO	1	0.228354	8	0.236749	1.47	1.84907	1.23033	70.692	616.662	-1.44076	0.207283	4.25833	6.42432	0.385262	0.614681	0	-1.47686	2.07944	0.0863146	0.228354	0.001	0.236749	3.27202	1.84907	1.23033	70.692	616.662	-2.44976	-6.90776	-1.47686	-1.44076	1.18541	0.207283	4.25833	6.42432	0.614681	0	1	0
_072	T4	153.7		Control	Female	11.0938	White, Caucasian	No	DR3/4	NO	1	0.2	8	0.1	1.47	0.16	5.33064	60.8172	500.186	-2.30259	1.67347	4.10787	6.21498	0.385262	-3.63246	0	-1.60944	2.07944	0.001	0.135203	0.001	0.176427	0.977732	0.026451	5.33064	60.8172	500.186	-6.90776	-6.90776	-2.00098	-1.73485	-0.0225195	1.67347	4.10787	6.21498	-3.63246	0	1	1
_073	T1		9.4	T1D	Female	0.996577	White, Caucasian	No	DR4/4	NO	1	0.2	8	1.13767	9.85048	0.16	1.52208	98.787	835.762	0.128981	0.420078	4.59297	6.72834	2.28752	-6.90776	0	-1.60944	2.07944	0.0249714	0.001	3.15862	1.13767	9.85048	0.001	1.52208	98.787	835.762	-3.69002	1.15014	-6.90776	0.128981	2.28752	0.420078	4.59297	6.72834	-6.90776	0	1	1
_073	T2	77	9	T1D	Female	1.24846	White, Caucasian	No	DR4/4	NO	1	0.2	8	1.11691	6.90457	0.16	1.82877	70.9673	627.784	0.110564	0.603641	4.26222	6.4422	1.93218	-1.50359	0	-1.60944	2.07944	0.604029	0.240571	0.001	1.11691	6.90457	0.22233	1.82877	70.9673	627.784	-0.504133	-6.90776	-1.42474	0.110564	1.93218	0.603641	4.26222	6.4422	-1.50359	0	1	1
_073	T3	94	13.7	T1D	Female	2.83367	White, Caucasian	No	DR4/4	NO	1	0.2	8	1.91625	17.8678	0.16	1.22682	49.7193	516.933	0.650371	0.204427	3.90639	6.24791	2.883	-4.54327	0	-1.60944	2.07944	0.448605	0.088263	0.001	1.91625	17.8678	0.0106385	1.22682	49.7193	516.933	-0.801613	-6.90776	-2.42743	0.650371	2.883	0.204427	3.90639	6.24791	-4.54327	0	1	1
_073	T4	127.9	24.5	T1D	Female	7.89596	White, Caucasian	No	DR4/4	NO	1	0.831302	8	1.13001	48.5686	0.502358	8.00073	94.7525	522.387	0.122228	2.07953	4.55127	6.25841	3.88298	-0.688442	0	-0.184762	2.07944	0.286935	0.831302	9.76136	1.13001	48.5686	0.502358	8.00073	94.7525	522.387	-1.2485	2.27843	-0.184762	0.122228	3.88298	2.07953	4.55127	6.25841	-0.688442	0	1	0
_074	T1		7.61	T1D	Female	0.755646	White, Caucasian	No	DR4/X	YES	1	0.2	8	0.496736	32.9465	0.16	3.03128	77.5513	476.922	-0.699696	1.10898	4.35094	6.16735	3.49488	-1.60822	0	-1.60944	2.07944	0.111948	0.0751267	0.001	0.496736	32.9465	0.200244	3.03128	77.5513	476.922	-2.18972	-6.90776	-2.58858	-0.699696	3.49488	1.10898	4.35094	6.16735	-1.60822	0	1	1
_074	T2	84.6	11.5	T1D	Female	2.00137	White, Caucasian	No	DR4/X	YES	1	0.2	8	0.444016	11.1587	0.16	2.35076	89.9801	453.191	-0.811895	0.854737	4.49959	6.11631	2.41222	-2.86218	0	-1.60944	2.07944	0.943431	0.170888	0.001	0.444016	11.1587	0.0571438	2.35076	89.9801	453.191	-0.0582324	-6.90776	-1.76674	-0.811895	2.41222	0.854737	4.49959	6.11631	-2.86218	0	1	1
_074	T3	102	16.4	T1D	Female	4.07666	White, Caucasian	No	DR4/X	YES	1	0.2	8	0.1	15.301	0.16	3.91968	98.0417	529.143	-2.30259	1.36601	4.58539	6.27126	2.72792	-2.20831	0	-1.60944	2.07944	0.332675	0.001	0.001	0.530696	15.301	0.109887	3.91968	98.0417	529.143	-1.10059	-6.90776	-6.90776	-0.633567	2.72792	1.36601	4.58539	6.27126	-2.20831	0	1	1
_074	T4	136.2	36.4	T1D	Female	8.91444	White, Caucasian	No	DR4/X	YES	1	0.2	8	2.1187	3.58603	0.16	4.22168	135.166	287.124	0.750805	1.44023	4.9065	5.65991	1.27705	-3.00934	0	-1.60944	2.07944	0.001	0.719145	0.001	2.1187	3.58603	0.0493241	4.22168	135.166	287.124	-6.90776	-6.90776	-0.329693	0.750805	1.27705	1.44023	4.9065	5.65991	-3.00934	0	1	1
_075	T1		9.53	AbPos	Male	0.845995	White, Caucasian	No	DR4/4	NO	1	0.2	8	0.691085	55.4309	0.16	1.78219	150.15	713.744	-0.369493	0.577845	5.01164	6.57052	4.01514	-6.90776	0	-1.60944	2.07944	0.001	0.001	0.001	0.691085	55.4309	0.001	1.78219	150.15	713.744	-6.90776	-6.90776	-6.90776	-0.369493	4.01514	0.577845	5.01164	6.57052	-6.90776	0	1	1
_075	T2	110.4	20	AbPos	Male	4.89802	White, Caucasian	No	DR4/4	NO	1	0.773416	8	0.1	4.74308	0.16	2.05669	54.7996	508.036	-2.30259	0.721099	4.00368	6.23055	1.55669	-2.31828	0	-0.256938	2.07944	0.244893	0.773416	0.001	0.568609	4.74308	0.0984424	2.05669	54.7996	508.036	-1.40693	-6.90776	-0.256938	-0.564563	1.55669	0.721099	4.00368	6.23055	-2.31828	0	1	0
_075	T3	114.6	21.8	AbPos	Male	5.64271	White, Caucasian	No	DR4/4	NO	1	0.2	8	0.8397	1.47	0.16	1.5766	85.337	480.03	-0.174711	0.455269	4.44661	6.17385	0.385262	-1.61122	0	-1.60944	2.07944	0.130525	0.001	0.001	0.8397	1.28088	0.199644	1.5766	85.337	480.03	-2.03619	-6.90776	-6.90776	-0.174711	0.247544	0.455269	4.44661	6.17385	-1.61122	0	1	1
_075	T4	131.3	30.5	AbPos	Male	8.57221	White, Caucasian	No	DR4/4	NO	1	0.2	8	12.155	1.47	0.16	1.65536	134.246	384.204	2.49774	0.504018	4.89967	5.95117	0.385262	-4.15009	0	-1.60944	2.07944	0.292144	0.001	0.001	12.155	2.32736	0.015763	1.65536	134.246	384.204	-1.23051	-6.90776	-6.90776	2.49774	0.844736	0.504018	4.89967	5.95117	-4.15009	0	1	1
[truncated: 6 more columns]

## Sheet: DataDictionary
ID_2	Subject specific identifier
Time point	Which time point, defined in the manuscript, the visit falls into
HEIGHT	Height, in cm
WEIGHT	Weight, in kg
Group	Which group the subject is included in, for the analysis, based on the time point 4 (T4) islet autoantibody status
Sex	sex
AGE	Age at the time of the visit
RACE	Race
SPANISH	Yes or No, Hispanic ethnicity
HLAGRP	Shorthand notation of HLA risk group for the subject
FDR	Yes or No, is the subject a first degree relative of a person with type 1 diabetes
hIFNa2a	Value after censoring
hIL1a	Value after censoring
hIL1ra	Value after censoring
IFN	Value after censoring
IL_17	Value after censoring
IL_1Beta	Value after censoring
IL_6	Value after censoring
IP_10	Value after censoring
MCP_1	Value after censoring
logIFN	Log transformation of censored value
logIL_6	Log transformation of censored value
logIP_10	Log transformation of censored value
logMCP_1	Log transformation of censored value
logIL_17	Log transformation of censored value
logIL_1Beta	Log transformation of censored value
loghIFNa2a	Log transformation of censored value
loghIL1a	Log transformation of censored value
loghIL1ra	Log transformation of censored value
ifna2a	Value of raw data
il1a	Value of raw data
il1ra	Value of raw data
ifn_gamma	Value of raw data
il17	Value of raw data
il1beta	Value of raw data
IL6	Value of raw data
IP10	Value of raw data
MCP1	Value of raw data
logifna2a	Log transformation of raw data
logil1ra	Log transformation of raw data
logil1a	Log transformation of raw data
logifn_gamma	Log transformation of raw data
logil17	Log transformation of raw data
logil6	Log transformation of raw data
logip10	Log transformation of raw data
logmcp1	Log transformation of raw data
logil1beta	Log transformation of raw data
il6_censored	0= not censored, 1=censored
hIFNa2a_censored	0= not censored, 1=censored
hIL1a_censored	0= not censored, 1=censored
hIl1ra_censored	0= not censored, 1=censored
ifn_censored	0= not censored, 1=censored
il_17_censored	0= not censored, 1=censored
IP_10_censored	0= not censored, 1=censored
IL1B_censored	0= not censored, 1=censored
mcp_1_censored	0= not censored, 1=censored
